# Supplementary material for: Analysis of DNA Methylation Differences during the JIII Formation of Bursaphelenchus xylophilus
Source: Curr Issues Mol Biol. 2023 Nov 30;45(12):9656–73. doi: 10.3390/cimb45120603 (PMC10742416; doi:10.3390/cimb45120603)
Supplement: Supplementary file 1 [file cimb-45-00603-s001.zip › Supplementary Table.xlsx]

## Sheet: Table S1
Table S1. Location information and primer sequences of validated RNA-seq genes and methylated DNA fragments.
Gene ID	Primer Sequence	Methylated DNA fragment ID	Chromosome	Position: Start-end	Primer Sequence
β-actin	TCCGTACCCTGAAGTTGGCTAACC	Meva-1	CAJFCV020000005.1	11543600-11543840	CGACGGGCTAATACATACT
	AAGTGGAGACGAGGGAATGGAACC				GTTTGAGGGAACTTACGATA
BXYJ_LOCUS4197	TCAGCGCCCTAAAACTTCGT	Meva-2	CAJFCV020000005.1	3841600-38416840	AATGGTTCTCTGCCCCGT
	CTGACCTCCCGTCAACTTCC				CGAGATGCCCCTGAAAAT
BXYJ_LOCUS7814	GCCACTTTTGGAGGCTTTGG	Meva-3	CAJFCV020000005.1	1458000-1458240	CTATTGTAAAGGGTAATGTTTCCAC
	GATGGTGACGGCTTCAGAGT				TGTAAGGGCAGCCGAGAT
BXYJ_LOCUS11314	ATGTAGCACCCGTCATTGGG
	TGTCCAATCCAAGGCGTCAA
BXYJ_LOCUS11860	CTGAGCCTGGTGGATTGGAG
	CTCGACATGCCGTTACAGGT
BXYJ_LOCUS12191	CGGAAAGACCGAGAACACCA
	TGTCACCACCAGCCAACTTT
BXYJ_LOCUS12458	TTCCAAGAAAGCCGTCAGCA
	CACTGCATGAGTGGGATGGA

## Sheet: Table S2
Table S2. Summary of whole-genome bisulfite sequencing data from 12 samples
SampleID	RawReadNum	RawBaseNum	RawQ20	RawQ30	CleanReadNum	CleanBaseNum	CleanQ20	CleanQ30	CleanRate	CleanData(GB)	Mapped_Reads	BS Conversion_Rate
J2_1	34752390	5212858500	0.9702	0.9161	34030228	4963733555	0.9754	0.9228	0.9522	4.96	28602595	0.989613
J2_2	29975420	4496313000	0.9709	0.918	29312752	4267018766	0.9763	0.9248	0.949	4.27	24193811	0.990134
J2_3	31971706	4795755900	0.9729	0.9206	31450252	4590069707	0.977	0.9256	0.9571	4.59	26602846	0.990574
J3_1	29769636	4465445400	0.9731	0.9231	29256428	4275681665	0.9776	0.9287	0.9575	4.28	10075776	0.990786
J3_2	36841308	5526196200	0.974	0.9231	36269434	5298993323	0.9779	0.928	0.9589	5.3	13674629	0.990428
J3_3	30548716	4582307400	0.9727	0.9215	30036620	4389050306	0.9771	0.927	0.9578	4.39	12439021	0.990271
JIII _1	30300056	4545008400	0.9671	0.9117	29534746	4305820826	0.9739	0.9205	0.9474	4.31	22745831	0.99067
JIII _2	29707214	4456082100	0.9672	0.9105	29050790	4241496343	0.9734	0.9181	0.9518	4.24	21520013	0.990468
JIII _3	28426506	4263975900	0.9667	0.9108	27727698	4047260424	0.9738	0.9197	0.9492	4.05	21891900	0.990135
J4_1	31237434	4685615100	0.9731	0.9222	30717094	4490422303	0.9773	0.9277	0.9583	4.49	8306646	0.989923
J4_2	33500524	5025078600	0.9725	0.9202	32921096	4811820915	0.9768	0.9256	0.9576	4.81	6505350	0.991004
J4_3	32819790	4922968500	0.9688	0.9144	32073992	4683214768	0.9748	0.9219	0.9513	4.68	6002348	0.990386

## Sheet: Table S3
Table S3. Average methylation levels in 12 samples
SampleID	5xMergedCG_Num	5xMergedCG_MeanRate	5xCHG_Num	5xCHG_MeanRate	5xCHH_Num	5xCHH_MeanRate
J2_1	2987912	0.0092	4052815	0.009	13854617	0.01
J2_2	2958943	0.0089	3752819	0.0088	12496730	0.0097
J2_3	2980836	0.009	4046994	0.0088	13768492	0.0098
J3_1	2796479	0.009	2823949	0.0088	8911702	0.0096
J3_2	2884830	0.0092	3343088	0.0091	11037900	0.0099
J3_3	2831712	0.0095	2974374	0.0093	9880131	0.0102
JIII _1	2977931	0.0089	4143384	0.0087	14426283	0.0096
JIII _2	2799964	0.0094	3012815	0.0093	10790918	0.0102
JIII _3	2825106	0.0095	3073819	0.0095	11023869	0.0107
J4_1	2664898	0.0098	2337567	0.0096	7613110	0.0104
J4_2	2447283	0.0201	1805961	0.0222	5258391	0.0238
J4_3	2290560	0.0087	1552888	0.0086	4725078	0.0094

## Sheet: Table S4
Table S4. Differentially methylated genes (DMGs) in JIII vs J2
chr	start	end	pMWU	methyl_diff	nCpG	JIII	J2	CDS	down2k	exon	genebody	promoter	start_codon	stop_codon	up2k	J2_J2_1	J2_J2_2	J2_J2_3	JIII _JIII _1	JIII _JIII _2	JIII _JIII _3
CAJFCV020000001.1	2326802	2326858	0.039984	-0.154111	3	0	0.15411	BXYJ_LOCUS384,BXYJ_LOCUS384,-	BXYJ_LOCUS385,BXYJ_LOCUS385,-	BXYJ_LOCUS384,BXYJ_LOCUS384,-	BXYJ_LOCUS384,BXYJ_LOCUS384,-	--	--	--	--	0.11467	0.007	0.34067	0	0	0
CAJFCV020000001.1	3357885	3357921	0.031469	-0.124222	3	0.028667	0.15289	BXYJ_LOCUS561,BXYJ_LOCUS561,+	BXYJ_LOCUS562,BXYJ_LOCUS562,-	BXYJ_LOCUS561,BXYJ_LOCUS561,+	BXYJ_LOCUS561,BXYJ_LOCUS561,+	--	--	--	--	0.201	0.09067	0.167	0.05567	0	0.03033
CAJFCV020000001.1	3405126	3405226	0.025974	0.101833	2	0.11067	0.0088333	--	--	BXYJ_LOCUS569,BXYJ_LOCUS569,-	BXYJ_LOCUS569,BXYJ_LOCUS569,-	--	--	--	--	0	0.0265	0	0.077	0.1855	0.0695
CAJFCV020000001.1	4850010	4850029	0.041126	0.214	2	0.214	0	BXYJ_LOCUS840,BXYJ_LOCUS840,+	--	BXYJ_LOCUS840,BXYJ_LOCUS840,+	BXYJ_LOCUS840,BXYJ_LOCUS840,+	--	--	--	--	0	0	0	0.0625	0.55	0.0295
CAJFCV020000001.1	4995223	4995260	0.010613	-0.209111	3	0.0044444	0.21356	BXYJ_LOCUS863,BXYJ_LOCUS863,+	BXYJ_LOCUS864,BXYJ_LOCUS864,-	BXYJ_LOCUS863,BXYJ_LOCUS863,+	BXYJ_LOCUS863,BXYJ_LOCUS863,+	--	--	--	--	0.126	0.176	0.33867	0.01333	0	0
CAJFCV020000001.1	10587930	10587968	0.039984	0.179889	3	0.17989	0	--	BXYJ_LOCUS2286,BXYJ_LOCUS2286,-	BXYJ_LOCUS2285,BXYJ_LOCUS2285,+	BXYJ_LOCUS2285,BXYJ_LOCUS2285,+	--	--	--	--	0	0	0	0.13333	0.23933	0.167
CAJFCV020000001.1	14543792	14543814	0.018758	-0.129333	3	0.045667	0.175	--	--	BXYJ_LOCUS2816,BXYJ_LOCUS2816,+	BXYJ_LOCUS2816,BXYJ_LOCUS2816,+	--	--	--	--	0.341	0.08667	0.09733	0.137	0	0
CAJFCV020000002.1	1927434	1927470	0.014192	-0.100111	3	0.019222	0.11933	--	--	BXYJ_LOCUS3255,BXYJ_LOCUS3255,-	BXYJ_LOCUS3255,BXYJ_LOCUS3255,-	--	--	--	--	0.10733	0.16467	0.086	0.05767	0	0
CAJFCV020000002.1	2414855	2414948	0.041126	-0.219333	2	0	0.21933	--	--	--	--	BXYJ_LOCUS3322,BXYJ_LOCUS3322,-;BXYJ_LOCUS3323,BXYJ_LOCUS3323,+	--	--	BXYJ_LOCUS3322,BXYJ_LOCUS3322,-;BXYJ_LOCUS3323,BXYJ_LOCUS3323,+	0.1675	0.25	0.2405	0	0	0
CAJFCV020000002.1	11214165	11214187	0.041126	-0.226667	2	0	0.22667	--	--	BXYJ_LOCUS5287,BXYJ_LOCUS5287,+	BXYJ_LOCUS5287,BXYJ_LOCUS5287,+	--	--	--	--	0.0055	0.1665	0.508	0	0	0
CAJFCV020000002.1	11548252	11548309	0.031469	-0.132556	3	0.0022222	0.13478	--	BXYJ_LOCUS5350,BXYJ_LOCUS5350,+	BXYJ_LOCUS5351,BXYJ_LOCUS5351,-	BXYJ_LOCUS5351,BXYJ_LOCUS5351,-	BXYJ_LOCUS5352,BXYJ_LOCUS5352,+	--	--	BXYJ_LOCUS5352,BXYJ_LOCUS5352,+	0	0.34933	0.055	0.00667	0	0
CAJFCV020000002.1	11725379	11725398	0.008658	-0.244333	2	0.007	0.25133	BXYJ_LOCUS5381,BXYJ_LOCUS5381,-	--	BXYJ_LOCUS5381,BXYJ_LOCUS5381,-	BXYJ_LOCUS5381,BXYJ_LOCUS5381,-	--	--	--	--	0.507	0.1755	0.0715	0	0.021	0
CAJFCV020000003.1	924019	924035	0.041126	-0.135167	2	0	0.13517	--	--	BXYJ_LOCUS5626,BXYJ_LOCUS5626,+	BXYJ_LOCUS5626,BXYJ_LOCUS5626,+	--	--	--	--	0.0555	0.2665	0.0835	0	0	0
CAJFCV020000003.1	2248965	2249029	0.010613	0.107	3	0.13267	0.025667	--	BXYJ_LOCUS5805,BXYJ_LOCUS5805,+	BXYJ_LOCUS5806,BXYJ_LOCUS5806,+	BXYJ_LOCUS5806,BXYJ_LOCUS5806,+	--	--	--	--	0	0.01033	0.06667	0.091	0.23067	0.07633
CAJFCV020000003.1	2518868	2518908	0.010613	0.112444	3	0.11244	0	--	--	BXYJ_LOCUS5857,BXYJ_LOCUS5857,+	BXYJ_LOCUS5857,BXYJ_LOCUS5857,+	--	--	--	--	0	0	0	0.046	0.111	0.18033
CAJFCV020000003.1	3178533	3178641	0.010613	-0.171556	3	0	0.17156	BXYJ_LOCUS5952,BXYJ_LOCUS5952,-	--	BXYJ_LOCUS5952,BXYJ_LOCUS5952,-	BXYJ_LOCUS5952,BXYJ_LOCUS5952,-	--	--	--	--	0.23267	0.16667	0.11533	0	0	0
CAJFCV020000003.1	3537882	3537944	0.041126	0.112667	2	0.11267	0	BXYJ_LOCUS6011,BXYJ_LOCUS6011,-	BXYJ_LOCUS6010,BXYJ_LOCUS6010,+	BXYJ_LOCUS6011,BXYJ_LOCUS6011,-	BXYJ_LOCUS6011,BXYJ_LOCUS6011,-	BXYJ_LOCUS6011,BXYJ_LOCUS6011,-	--	--	--	0	0	0	0.0535	0.222	0.0625
CAJFCV020000003.1	5404287	5404319	0.031469	-0.132444	3	0.0058889	0.13833	BXYJ_LOCUS6457,BXYJ_LOCUS6457,-	BXYJ_LOCUS6458,BXYJ_LOCUS6458,-	BXYJ_LOCUS6457,BXYJ_LOCUS6457,-	BXYJ_LOCUS6457,BXYJ_LOCUS6457,-	BXYJ_LOCUS6456,BXYJ_LOCUS6456,-	--	--	BXYJ_LOCUS6456,BXYJ_LOCUS6456,-	0.283	0.06667	0.06533	0.01767	0	0
CAJFCV020000003.1	7235608	7235634	0.031469	-0.125778	3	0.0024444	0.12822	BXYJ_LOCUS6995,BXYJ_LOCUS6995,+	BXYJ_LOCUS6997,BXYJ_LOCUS6997,-	BXYJ_LOCUS6995,BXYJ_LOCUS6995,+	BXYJ_LOCUS6995,BXYJ_LOCUS6995,+	BXYJ_LOCUS6996,BXYJ_LOCUS6996,+	--	--	BXYJ_LOCUS6996,BXYJ_LOCUS6996,+	0.01867	0.13967	0.22633	0	0.00733	0
CAJFCV020000003.1	8969464	8969543	0.039984	-0.161667	3	0	0.16167	--	--	--	--	BXYJ_LOCUS7390,BXYJ_LOCUS7390,-	--	--	BXYJ_LOCUS7390,BXYJ_LOCUS7390,-	0.03033	0.33333	0.12133	0	0	0
CAJFCV020000003.1	9196242	9196295	0.039984	0.245222	3	0.24522	0	--	--	--	--	BXYJ_LOCUS7439,BXYJ_LOCUS7439,-	--	--	BXYJ_LOCUS7439,BXYJ_LOCUS7439,-	0	0	0	0.051	0.35133	0.33333
CAJFCV020000003.1	10023799	10023832	0.018758	0.184889	3	0.20033	0.015444	BXYJ_LOCUS7569,BXYJ_LOCUS7569,+	--	BXYJ_LOCUS7569,BXYJ_LOCUS7569,+	BXYJ_LOCUS7569,BXYJ_LOCUS7569,+	BXYJ_LOCUS7569,BXYJ_LOCUS7569,+;BXYJ_LOCUS7570,BXYJ_LOCUS7570,+;BXYJ_LOCUS7568,BXYJ_LOCUS7568,-	--	--	BXYJ_LOCUS7570,BXYJ_LOCUS7570,+;BXYJ_LOCUS7568,BXYJ_LOCUS7568,-	0.00567	0.04067	0	0.11233	0.14933	0.33933
CAJFCV020000003.1	10780906	10780960	0.015152	-0.105833	2	0.0063333	0.11217	--	--	BXYJ_LOCUS7662,BXYJ_LOCUS7662,+	BXYJ_LOCUS7662,BXYJ_LOCUS7662,+	--	--	--	--	0.0215	0.1735	0.1415	0.019	0	0
CAJFCV020000004.1	96056	96069	0.025974	-0.1095	2	0.0033333	0.11283	--	--	--	--	BXYJ_LOCUS7930,BXYJ_LOCUS7930,-	--	--	BXYJ_LOCUS7930,BXYJ_LOCUS7930,-	0.068	0.2	0.0705	0.01	0	0
CAJFCV020000004.1	131193	131241	0.041126	-0.173333	2	0.061167	0.2345	--	--	BXYJ_LOCUS7935,BXYJ_LOCUS7935,-	BXYJ_LOCUS7935,BXYJ_LOCUS7935,-	--	--	--	--	0.356	0.184	0.1635	0.1	0	0.0835
CAJFCV020000004.1	815305	815410	0.0056355	-0.100111	3	0.0035556	0.10367	--	--	BXYJ_LOCUS8048,BXYJ_LOCUS8048,+	BXYJ_LOCUS8048,BXYJ_LOCUS8048,+	--	--	--	--	0.018	0.17933	0.11367	0	0.00533	0.00533
CAJFCV020000004.1	1100386	1100397	0.041126	0.343167	2	0.34317	0	--	BXYJ_LOCUS8098,BXYJ_LOCUS8098,-	BXYJ_LOCUS8097,BXYJ_LOCUS8097,-	BXYJ_LOCUS8097,BXYJ_LOCUS8097,-	--	--	--	--	0	0	0	0.0105	0.5	0.519
CAJFCV020000004.1	1924797	1924822	0.039984	-0.15	3	0.0092222	0.15922	BXYJ_LOCUS8233,BXYJ_LOCUS8233,+	--	BXYJ_LOCUS8233,BXYJ_LOCUS8233,+	BXYJ_LOCUS8233,BXYJ_LOCUS8233,+	--	--	--	--	0.092	0.38567	0	0.02767	0	0
CAJFCV020000004.1	2741550	2741560	0.015152	0.117333	2	0.13917	0.021833	BXYJ_LOCUS8383,BXYJ_LOCUS8383,+	BXYJ_LOCUS8382,BXYJ_LOCUS8382,+;BXYJ_LOCUS8385,BXYJ_LOCUS8385,-	BXYJ_LOCUS8383,BXYJ_LOCUS8383,+	BXYJ_LOCUS8383,BXYJ_LOCUS8383,+	BXYJ_LOCUS8383,BXYJ_LOCUS8383,+;BXYJ_LOCUS8384,BXYJ_LOCUS8384,+	--	--	BXYJ_LOCUS8384,BXYJ_LOCUS8384,+	0.024	0.0415	0	0.0715	0.146	0.2
CAJFCV020000004.1	4005133	4005147	0.041126	-0.1165	2	0.051667	0.16817	--	--	BXYJ_LOCUS8616,BXYJ_LOCUS8616,-	BXYJ_LOCUS8616,BXYJ_LOCUS8616,-	--	--	--	--	0.1185	0.232	0.154	0.012	0	0.143
CAJFCV020000004.1	4477983	4478057	0.041126	0.1195	2	0.1195	0	BXYJ_LOCUS8720,BXYJ_LOCUS8720,-	BXYJ_LOCUS8719,BXYJ_LOCUS8719,+	BXYJ_LOCUS8720,BXYJ_LOCUS8720,-	BXYJ_LOCUS8720,BXYJ_LOCUS8720,-	--	--	--	--	0	0	0	0.085	0.1665	0.107
CAJFCV020000004.1	4869568	4869584	0.031469	0.148556	3	0.15467	0.0061111	BXYJ_LOCUS8847,BXYJ_LOCUS8847,-	--	BXYJ_LOCUS8847,BXYJ_LOCUS8847,-	BXYJ_LOCUS8847,BXYJ_LOCUS8847,-	--	--	--	--	0.00867	0.00967	0	0.016	0.35767	0.09033
CAJFCV020000004.1	4881703	4881865	0.0027561	0.104	3	0.104	0	--	BXYJ_LOCUS8851,BXYJ_LOCUS8851,-;BXYJ_LOCUS8849,BXYJ_LOCUS8849,+	BXYJ_LOCUS8850,BXYJ_LOCUS8850,-	BXYJ_LOCUS8850,BXYJ_LOCUS8850,-	--	--	--	--	0	0	0	0.00533	0.18	0.12667
CAJFCV020000004.1	6762313	6762345	0.041126	-0.199833	2	0	0.19983	--	BXYJ_LOCUS9442,BXYJ_LOCUS9442,-	--	--	BXYJ_LOCUS9441,BXYJ_LOCUS9441,-	--	--	BXYJ_LOCUS9441,BXYJ_LOCUS9441,-	0.176	0.1695	0.254	0	0	0
CAJFCV020000004.1	7686732	7686798	0.010613	-0.211111	3	0	0.21111	BXYJ_LOCUS9730,BXYJ_LOCUS9730,+	BXYJ_LOCUS9729,BXYJ_LOCUS9729,+	BXYJ_LOCUS9730,BXYJ_LOCUS9730,+	BXYJ_LOCUS9730,BXYJ_LOCUS9730,+	--	--	--	--	0.292	0.18233	0.159	0	0	0
CAJFCV020000004.1	8780659	8780675	0.0021645	-0.228833	2	0	0.22883	BXYJ_LOCUS9985,BXYJ_LOCUS9985,+	BXYJ_LOCUS9986,BXYJ_LOCUS9986,-	BXYJ_LOCUS9985,BXYJ_LOCUS9985,+	BXYJ_LOCUS9985,BXYJ_LOCUS9985,+	--	--	--	--	0.174	0.341	0.1715	0	0	0
CAJFCV020000004.1	9038004	9038026	0.039984	-0.172222	3	0	0.17222	BXYJ_LOCUS10025,BXYJ_LOCUS10025,+	--	BXYJ_LOCUS10025,BXYJ_LOCUS10025,+	BXYJ_LOCUS10025,BXYJ_LOCUS10025,+	--	--	--	--	0.17633	0	0.34033	0	0	0
CAJFCV020000004.1	10606302	10606322	0.025974	-0.193333	2	0.0088333	0.20217	--	--	BXYJ_LOCUS10306,BXYJ_LOCUS10306,+	BXYJ_LOCUS10306,BXYJ_LOCUS10306,+	--	--	--	--	0.062	0.0335	0.511	0	0.0265	0
CAJFCV020000004.1	12594814	12594843	0.041126	-0.260333	2	0	0.26033	BXYJ_LOCUS10581,BXYJ_LOCUS10581,-	BXYJ_LOCUS10580,BXYJ_LOCUS10580,+	BXYJ_LOCUS10581,BXYJ_LOCUS10581,-	BXYJ_LOCUS10581,BXYJ_LOCUS10581,-	--	--	--	--	0.0215	0.2595	0.5	0	0	0
CAJFCV020000004.1	12603216	12603245	0.010613	-0.100778	3	0.016778	0.11756	BXYJ_LOCUS10582,BXYJ_LOCUS10582,+	BXYJ_LOCUS10583,BXYJ_LOCUS10583,-	BXYJ_LOCUS10582,BXYJ_LOCUS10582,+	BXYJ_LOCUS10582,BXYJ_LOCUS10582,+	--	--	--	--	0.25933	0.052	0.04133	0.05033	0	0
CAJFCV020000005.1	1102373	1102404	0.039984	0.102778	3	0.10278	0	--	--	--	--	BXYJ_LOCUS10824,BXYJ_LOCUS10824,-	--	--	BXYJ_LOCUS10824,BXYJ_LOCUS10824,-	0	0	0	0	0.068	0.24033
CAJFCV020000005.1	1458058	1458078	0.039984	-0.226444	3	0	0.22644	--	--	--	--	BXYJ_LOCUS10862,BXYJ_LOCUS10862,-	--	--	BXYJ_LOCUS10862,BXYJ_LOCUS10862,-	0.01267	0.35633	0.31033	0	0	0
CAJFCV020000005.1	2164981	2165156	0.041126	0.1175	2	0.1175	0	--	--	BXYJ_LOCUS10978,BXYJ_LOCUS10978,-	BXYJ_LOCUS10978,BXYJ_LOCUS10978,-	--	--	--	--	0	0	0	0.1355	0.142	0.075
CAJFCV020000005.1	2235785	2235819	0.039984	0.107889	3	0.11422	0.0063333	BXYJ_LOCUS10989,BXYJ_LOCUS10989,+	--	BXYJ_LOCUS10989,BXYJ_LOCUS10989,+	BXYJ_LOCUS10989,BXYJ_LOCUS10989,+	--	--	--	--	0.00633	0	0.01267	0.05333	0.181	0.10833
CAJFCV020000005.1	2711253	2711278	0.0018511	-0.237667	3	0.0033333	0.241	BXYJ_LOCUS11068,BXYJ_LOCUS11068,-	BXYJ_LOCUS11067,BXYJ_LOCUS11067,+	BXYJ_LOCUS11068,BXYJ_LOCUS11068,-	BXYJ_LOCUS11068,BXYJ_LOCUS11068,-	BXYJ_LOCUS11069,BXYJ_LOCUS11069,+	--	--	BXYJ_LOCUS11069,BXYJ_LOCUS11069,+	0.18067	0.36933	0.173	0.01	0	0
CAJFCV020000005.1	2948052	2948083	0.010613	-0.231333	3	0	0.23133	BXYJ_LOCUS11116,BXYJ_LOCUS11116,-	BXYJ_LOCUS11115,BXYJ_LOCUS11115,+	BXYJ_LOCUS11116,BXYJ_LOCUS11116,-	BXYJ_LOCUS11116,BXYJ_LOCUS11116,-	--	--	--	--	0.34	0.18033	0.17367	0	0	0
CAJFCV020000005.1	3046059	3046081	0.00014422	-0.12625	4	0	0.12625	BXYJ_LOCUS11132,BXYJ_LOCUS11132,+	BXYJ_LOCUS11133,BXYJ_LOCUS11133,-	BXYJ_LOCUS11132,BXYJ_LOCUS11132,+	BXYJ_LOCUS11132,BXYJ_LOCUS11132,+	--	--	--	--	0.07125	0.0715	0.236	0	0	0
CAJFCV020000005.1	3841668	3841693	0.039984	-0.100778	3	0	0.10078	BXYJ_LOCUS11299,BXYJ_LOCUS11299,-	--	BXYJ_LOCUS11299,BXYJ_LOCUS11299,-	BXYJ_LOCUS11299,BXYJ_LOCUS11299,-	BXYJ_LOCUS11299,BXYJ_LOCUS11299,-	--	--	--	0.08467	0.2	0.01767	0	0	0
CAJFCV020000005.1	3880300	3880317	0.008658	0.2125	2	0.21667	0.0041667	BXYJ_LOCUS11304,BXYJ_LOCUS11304,+	BXYJ_LOCUS11305,BXYJ_LOCUS11305,-	BXYJ_LOCUS11304,BXYJ_LOCUS11304,+	BXYJ_LOCUS11304,BXYJ_LOCUS11304,+	--	--	--	--	0.0125	0	0	0.014	0.0905	0.5455
CAJFCV020000005.1	4269877	4269912	0.025974	0.200167	2	0.20817	0.008	--	--	BXYJ_LOCUS11405,BXYJ_LOCUS11405,-	BXYJ_LOCUS11405,BXYJ_LOCUS11405,-	--	--	--	--	0	0	0.024	0.099	0.024	0.5015
CAJFCV020000005.1	4406419	4406484	0.031469	0.183444	3	0.21122	0.027778	BXYJ_LOCUS11439,BXYJ_LOCUS11439,+	BXYJ_LOCUS11440,BXYJ_LOCUS11440,-	BXYJ_LOCUS11439,BXYJ_LOCUS11439,+	BXYJ_LOCUS11439,BXYJ_LOCUS11439,+	--	--	--	--	0	0	0.08333	0.08233	0.361	0.19033
CAJFCV020000005.1	6970467	6970561	0.039984	0.113111	3	0.11311	0	--	--	BXYJ_LOCUS12266,BXYJ_LOCUS12266,-	BXYJ_LOCUS12266,BXYJ_LOCUS12266,-	BXYJ_LOCUS12265,BXYJ_LOCUS12265,-	--	--	BXYJ_LOCUS12265,BXYJ_LOCUS12265,-	0	0	0	0.09733	0.19933	0.04267
CAJFCV020000005.1	7959024	7959039	0.041126	0.128333	2	0.15217	0.023833	BXYJ_LOCUS12506,BXYJ_LOCUS12506,-	--	BXYJ_LOCUS12506,BXYJ_LOCUS12506,-	BXYJ_LOCUS12506,BXYJ_LOCUS12506,-	BXYJ_LOCUS12505,BXYJ_LOCUS12505,-	--	--	BXYJ_LOCUS12505,BXYJ_LOCUS12505,-	0.0715	0	0	0.0855	0.25	0.121
CAJFCV020000005.1	10221260	10221312	0.018758	-0.227556	3	0.0032222	0.23078	--	--	--	--	BXYJ_LOCUS12921,BXYJ_LOCUS12921,-	--	--	BXYJ_LOCUS12921,BXYJ_LOCUS12921,-	0.34467	0.009	0.33867	0	0.00967	0
CAJFCV020000005.1	10505393	10505403	0.041126	-0.166333	2	0	0.16633	--	--	BXYJ_LOCUS12977,BXYJ_LOCUS12977,+	BXYJ_LOCUS12977,BXYJ_LOCUS12977,+	--	--	--	--	0.1875	0.25	0.0615	0	0	0
CAJFCV020000005.1	10685768	10685781	0.0036366	-0.125333	4	0	0.12533	--	--	--	--	BXYJ_LOCUS12999,BXYJ_LOCUS12999,+	--	--	BXYJ_LOCUS12999,BXYJ_LOCUS12999,+	0.0405	0.047	0.2885	0	0	0
CAJFCV020000005.1	11230460	11230472	0.041126	0.338333	2	0.33833	0	BXYJ_LOCUS13082,BXYJ_LOCUS13082,-	--	BXYJ_LOCUS13082,BXYJ_LOCUS13082,-	BXYJ_LOCUS13082,BXYJ_LOCUS13082,-	--	--	--	--	0	0	0	0	0.499	0.516
CAJFCV020000005.1	12459749	12459766	0.041126	-0.1755	2	0	0.1755	BXYJ_LOCUS13283,BXYJ_LOCUS13283,-	--	BXYJ_LOCUS13283,BXYJ_LOCUS13283,-	BXYJ_LOCUS13283,BXYJ_LOCUS13283,-	--	--	--	--	0.2615	0.1665	0.0985	0	0	0
CAJFCV020000006.1	12315586	12315644	0.024434	0.119778	3	0.13733	0.017556	--	BXYJ_LOCUS15792,BXYJ_LOCUS15792,-	BXYJ_LOCUS15791,BXYJ_LOCUS15791,-	BXYJ_LOCUS15791,BXYJ_LOCUS15791,-	--	--	--	--	0	0	0.05267	0.01	0.13767	0.26433
CAJFCV020000006.1	12400552	12400599	0.010613	-0.123	3	0	0.123	BXYJ_LOCUS15802,BXYJ_LOCUS15802,-	--	BXYJ_LOCUS15802,BXYJ_LOCUS15802,-	BXYJ_LOCUS15802,BXYJ_LOCUS15802,-	BXYJ_LOCUS15802,BXYJ_LOCUS15802,-	--	--	--	0.123	0.13333	0.11267	0	0	0

## Sheet: Table S5
Table S5. GO analysis of hypermethylated differentially methylated genes (DMGs) in JIII vs J2
TermID	TermGeneNum	ObservedGeneNum	rawP	adjP	ONTOLOGY	Names	GeneList
GO:0008356	110	2	0.0122541	0.268365	BP	asymmetric_cell_division	BXYJ_LOCUS15791;BXYJ_LOCUS840;
GO:0031016	49	2	0.00253056	0.268365	BP	pancreas_development	BXYJ_LOCUS15791;BXYJ_LOCUS840;
GO:0050830	97	2	0.00962194	0.268365	BP	defense_response_to_Gram-positive_bacterium	BXYJ_LOCUS6011;BXYJ_LOCUS8097;
GO:0060041	103	2	0.0108009	0.268365	BP	retina_development_in_camera-type_eye	BXYJ_LOCUS15791;BXYJ_LOCUS840;
GO:0006950	1609	6	0.0211384	0.270522	BP	response_to_stress	BXYJ_LOCUS15791;BXYJ_LOCUS6011;BXYJ_LOCUS7439;BXYJ_LOCUS8097;BXYJ_LOCUS840;BXYJ_LOCUS8850;
GO:0009408	151	2	0.0223627	0.270522	BP	response_to_heat	BXYJ_LOCUS7439;BXYJ_LOCUS8850;
GO:0031503	159	2	0.0246366	0.270522	BP	protein-containing_complex_localization	BXYJ_LOCUS11439;BXYJ_LOCUS8850;
GO:0051260	133	2	0.0175983	0.270522	BP	protein_homooligomerization	BXYJ_LOCUS11439;BXYJ_LOCUS840;
GO:0043010	164	2	0.0261053	0.272241	BP	camera-type_eye_development	BXYJ_LOCUS15791;BXYJ_LOCUS840;
GO:0055123	177	2	0.0300901	0.274572	BP	digestive_system_development	BXYJ_LOCUS15791;BXYJ_LOCUS840;
GO:0009628	863	4	0.0363047	0.294472	BP	response_to_abiotic_stimulus	BXYJ_LOCUS15791;BXYJ_LOCUS7439;BXYJ_LOCUS8097;BXYJ_LOCUS8850;
GO:0051259	217	2	0.043773	0.299571	BP	protein_complex_oligomerization	BXYJ_LOCUS11439;BXYJ_LOCUS840;
GO:0097305	211	2	0.0415902	0.299571	BP	response_to_alcohol	BXYJ_LOCUS7439;BXYJ_LOCUS840;
GO:0042742	225	2	0.0467513	0.303566	BP	defense_response_to_bacterium	BXYJ_LOCUS6011;BXYJ_LOCUS8097;
GO:0009266	231	2	0.049035	0.306819	BP	response_to_temperature_stimulus	BXYJ_LOCUS7439;BXYJ_LOCUS8850;
GO:0000775	88	2	0.00797103	0.268365	CC	chromosome,_centromeric_region	BXYJ_LOCUS15791;BXYJ_LOCUS840;
GO:0019897	84	2	0.00728339	0.268365	CC	extrinsic_component_of_plasma_membrane	BXYJ_LOCUS11439;BXYJ_LOCUS840;
GO:0031256	71	2	0.00524915	0.268365	CC	leading_edge_membrane	BXYJ_LOCUS7439;BXYJ_LOCUS840;
GO:0098687	168	3	0.00191127	0.268365	CC	chromosomal_region	BXYJ_LOCUS15791;BXYJ_LOCUS840;BXYJ_LOCUS8850;
GO:0019898	138	2	0.0188718	0.270522	CC	extrinsic_component_of_membrane	BXYJ_LOCUS11439;BXYJ_LOCUS840;
GO:0031253	157	2	0.0240593	0.270522	CC	cell_projection_membrane	BXYJ_LOCUS7439;BXYJ_LOCUS840;
GO:0043025	400	3	0.0214288	0.270522	CC	neuronal_cell_body	BXYJ_LOCUS11439;BXYJ_LOCUS7439;BXYJ_LOCUS840;
GO:0044427	422	3	0.0247052	0.270522	CC	chromosomal_part	BXYJ_LOCUS15791;BXYJ_LOCUS840;BXYJ_LOCUS8850;
GO:0031252	176	2	0.0297752	0.274572	CC	cell_leading_edge	BXYJ_LOCUS7439;BXYJ_LOCUS840;
GO:0044297	446	3	0.0285846	0.274572	CC	cell_body	BXYJ_LOCUS11439;BXYJ_LOCUS7439;BXYJ_LOCUS840;
GO:0098590	486	3	0.035763	0.294472	CC	plasma_membrane_region	BXYJ_LOCUS11439;BXYJ_LOCUS7439;BXYJ_LOCUS840;
GO:0005694	522	3	0.0429864	0.299571	CC	chromosome	BXYJ_LOCUS15791;BXYJ_LOCUS840;BXYJ_LOCUS8850;
GO:0036477	521	3	0.042776	0.299571	CC	somatodendritic_compartment	BXYJ_LOCUS11439;BXYJ_LOCUS7439;BXYJ_LOCUS840;
GO:0044459	910	4	0.043189	0.299571	CC	plasma_membrane_part	BXYJ_LOCUS10989;BXYJ_LOCUS11439;BXYJ_LOCUS7439;BXYJ_LOCUS840;
GO:0033267	226	2	0.047129	0.303566	CC	axon_part	BXYJ_LOCUS7439;BXYJ_LOCUS840;
GO:0047485	70	2	0.00510558	0.268365	MF	protein_N-terminus_binding	BXYJ_LOCUS15791;BXYJ_LOCUS840;
GO:0060090	108	2	0.0118305	0.268365	MF	molecular_adaptor_activity	BXYJ_LOCUS11439;BXYJ_LOCUS840;
GO:0015631	124	2	0.0154051	0.270522	MF	tubulin_binding	BXYJ_LOCUS11439;BXYJ_LOCUS840;
GO:0050662	127	2	0.0161219	0.270522	MF	coenzyme_binding	BXYJ_LOCUS11439;BXYJ_LOCUS15791;
GO:0048037	195	2	0.0359902	0.294472	MF	cofactor_binding	BXYJ_LOCUS11439;BXYJ_LOCUS15791;

## Sheet: Table S6
Table S6. GO analysis of hypomethylated differentially methylated genes (DMGs) in JIII vs J2
TermID	TermGeneNum	ObservedGeneNum	rawP	adjP	ONTOLOGY	Names	GeneList
GO:0001959	38	2	0.00620769	0.351036	BP	regulation_of_cytokine-mediated_signaling_pathway	BXYJ_LOCUS5952;BXYJ_LOCUS7662;
GO:0006163	299	4	0.0128946	0.351036	BP	purine_nucleotide_metabolic_process	BXYJ_LOCUS6457;BXYJ_LOCUS7930;BXYJ_LOCUS7935;BXYJ_LOCUS863;
GO:0006635	62	2	0.01596	0.351036	BP	fatty_acid_beta-oxidation	BXYJ_LOCUS10582;BXYJ_LOCUS7935;
GO:0006869	106	3	0.00420866	0.351036	BP	lipid_transport	BXYJ_LOCUS5351;BXYJ_LOCUS5952;BXYJ_LOCUS7930;
GO:0006929	13	2	0.000722079	0.351036	BP	substrate-dependent_cell_migration	BXYJ_LOCUS6457;BXYJ_LOCUS7662;
GO:0007588	65	2	0.0174564	0.351036	BP	excretion	BXYJ_LOCUS5952;BXYJ_LOCUS6457;
GO:0009058	1673	10	0.0222744	0.351036	BP	biosynthetic_process	BXYJ_LOCUS10582;BXYJ_LOCUS11068;BXYJ_LOCUS11069;BXYJ_LOCUS5351;BXYJ_LOCUS5381;BXYJ_LOCUS6456;BXYJ_LOCUS6457;BXYJ_LOCUS7930;BXYJ_LOCUS863;BXYJ_LOCUS9985;
GO:0009062	104	3	0.00398871	0.351036	BP	fatty_acid_catabolic_process	BXYJ_LOCUS10582;BXYJ_LOCUS7930;BXYJ_LOCUS7935;
GO:0009150	294	4	0.0121731	0.351036	BP	purine_ribonucleotide_metabolic_process	BXYJ_LOCUS6457;BXYJ_LOCUS7930;BXYJ_LOCUS7935;BXYJ_LOCUS863;
GO:0009259	303	4	0.0134915	0.351036	BP	ribonucleotide_metabolic_process	BXYJ_LOCUS6457;BXYJ_LOCUS7930;BXYJ_LOCUS7935;BXYJ_LOCUS863;
GO:0010876	153	3	0.0116173	0.351036	BP	lipid_localization	BXYJ_LOCUS5351;BXYJ_LOCUS5952;BXYJ_LOCUS7930;
GO:0015850	65	2	0.0174564	0.351036	BP	organic_hydroxy_compound_transport	BXYJ_LOCUS5351;BXYJ_LOCUS7930;
GO:0016042	186	3	0.0196029	0.351036	BP	lipid_catabolic_process	BXYJ_LOCUS10582;BXYJ_LOCUS7930;BXYJ_LOCUS7935;
GO:0016054	195	3	0.0222009	0.351036	BP	organic_acid_catabolic_process	BXYJ_LOCUS10582;BXYJ_LOCUS7930;BXYJ_LOCUS7935;
GO:0018130	724	6	0.0206189	0.351036	BP	heterocycle_biosynthetic_process	BXYJ_LOCUS11069;BXYJ_LOCUS5351;BXYJ_LOCUS6456;BXYJ_LOCUS6457;BXYJ_LOCUS863;BXYJ_LOCUS9985;
GO:0019438	718	6	0.0198508	0.351036	BP	aromatic_compound_biosynthetic_process	BXYJ_LOCUS11069;BXYJ_LOCUS5351;BXYJ_LOCUS6456;BXYJ_LOCUS6457;BXYJ_LOCUS863;BXYJ_LOCUS9985;
GO:0019693	311	4	0.0147383	0.351036	BP	ribose_phosphate_metabolic_process	BXYJ_LOCUS6457;BXYJ_LOCUS7930;BXYJ_LOCUS7935;BXYJ_LOCUS863;
GO:0030421	29	2	0.00364652	0.351036	BP	defecation	BXYJ_LOCUS5952;BXYJ_LOCUS6457;
GO:0042752	74	2	0.022288	0.351036	BP	regulation_of_circadian_rhythm	BXYJ_LOCUS7390;BXYJ_LOCUS7662;
GO:0044242	159	3	0.0128918	0.351036	BP	cellular_lipid_catabolic_process	BXYJ_LOCUS10582;BXYJ_LOCUS7930;BXYJ_LOCUS7935;
GO:0044248	945	7	0.0210367	0.351036	BP	cellular_catabolic_process	BXYJ_LOCUS10582;BXYJ_LOCUS5351;BXYJ_LOCUS5352;BXYJ_LOCUS5381;BXYJ_LOCUS7930;BXYJ_LOCUS7935;BXYJ_LOCUS863;
GO:0044249	1622	10	0.0188607	0.351036	BP	cellular_biosynthetic_process	BXYJ_LOCUS10582;BXYJ_LOCUS11068;BXYJ_LOCUS11069;BXYJ_LOCUS5351;BXYJ_LOCUS5381;BXYJ_LOCUS6456;BXYJ_LOCUS6457;BXYJ_LOCUS7930;BXYJ_LOCUS863;BXYJ_LOCUS9985;
GO:0044271	1027	8	0.0093644	0.351036	BP	cellular_nitrogen_compound_biosynthetic_process	BXYJ_LOCUS11068;BXYJ_LOCUS11069;BXYJ_LOCUS5351;BXYJ_LOCUS5381;BXYJ_LOCUS6456;BXYJ_LOCUS6457;BXYJ_LOCUS863;BXYJ_LOCUS9985;
GO:0044282	273	4	0.00943218	0.351036	BP	small_molecule_catabolic_process	BXYJ_LOCUS10582;BXYJ_LOCUS7930;BXYJ_LOCUS7935;BXYJ_LOCUS863;
GO:0046395	195	3	0.0222009	0.351036	BP	carboxylic_acid_catabolic_process	BXYJ_LOCUS10582;BXYJ_LOCUS7930;BXYJ_LOCUS7935;
GO:0060759	44	2	0.00825945	0.351036	BP	regulation_of_response_to_cytokine_stimulus	BXYJ_LOCUS5952;BXYJ_LOCUS7662;
GO:0072073	59	2	0.0145225	0.351036	BP	kidney_epithelium_development	BXYJ_LOCUS10582;BXYJ_LOCUS7662;
GO:0072329	110	3	0.00467052	0.351036	BP	monocarboxylic_acid_catabolic_process	BXYJ_LOCUS10582;BXYJ_LOCUS7930;BXYJ_LOCUS7935;
GO:0072521	312	4	0.0148993	0.351036	BP	purine-containing_compound_metabolic_process	BXYJ_LOCUS6457;BXYJ_LOCUS7930;BXYJ_LOCUS7935;BXYJ_LOCUS863;
GO:0098660	322	4	0.016571	0.351036	BP	inorganic_ion_transmembrane_transport	BXYJ_LOCUS12921;BXYJ_LOCUS6457;BXYJ_LOCUS7390;BXYJ_LOCUS8048;
GO:1901362	802	7	0.00881112	0.351036	BP	organic_cyclic_compound_biosynthetic_process	BXYJ_LOCUS11069;BXYJ_LOCUS5351;BXYJ_LOCUS6456;BXYJ_LOCUS6457;BXYJ_LOCUS7930;BXYJ_LOCUS863;BXYJ_LOCUS9985;
GO:1901576	1660	10	0.0213297	0.351036	BP	organic_substance_biosynthetic_process	BXYJ_LOCUS10582;BXYJ_LOCUS11068;BXYJ_LOCUS11069;BXYJ_LOCUS5351;BXYJ_LOCUS5381;BXYJ_LOCUS6456;BXYJ_LOCUS6457;BXYJ_LOCUS7930;BXYJ_LOCUS863;BXYJ_LOCUS9985;
GO:0001525	85	2	0.028857	0.371558	BP	angiogenesis	BXYJ_LOCUS6457;BXYJ_LOCUS7662;
GO:0006637	86	2	0.0294887	0.371558	BP	acyl-CoA_metabolic_process	BXYJ_LOCUS7930;BXYJ_LOCUS7935;
GO:0006753	367	4	0.0255619	0.371558	BP	nucleoside_phosphate_metabolic_process	BXYJ_LOCUS6457;BXYJ_LOCUS7930;BXYJ_LOCUS7935;BXYJ_LOCUS863;
GO:0007610	757	6	0.0252208	0.371558	BP	behavior	BXYJ_LOCUS5351;BXYJ_LOCUS5381;BXYJ_LOCUS5952;BXYJ_LOCUS6456;BXYJ_LOCUS6457;BXYJ_LOCUS8048;
GO:0009117	364	4	0.0248853	0.371558	BP	nucleotide_metabolic_process	BXYJ_LOCUS6457;BXYJ_LOCUS7930;BXYJ_LOCUS7935;BXYJ_LOCUS863;
GO:0019395	82	2	0.0269957	0.371558	BP	fatty_acid_oxidation	BXYJ_LOCUS10582;BXYJ_LOCUS7935;
GO:0034440	83	2	0.0276104	0.371558	BP	lipid_oxidation	BXYJ_LOCUS10582;BXYJ_LOCUS7935;
GO:0035383	86	2	0.0294887	0.371558	BP	thioester_metabolic_process	BXYJ_LOCUS7930;BXYJ_LOCUS7935;
GO:0051239	1465	9	0.0302954	0.373424	BP	regulation_of_multicellular_organismal_process	BXYJ_LOCUS5381;BXYJ_LOCUS561;BXYJ_LOCUS5952;BXYJ_LOCUS6456;BXYJ_LOCUS6457;BXYJ_LOCUS6995;BXYJ_LOCUS7390;BXYJ_LOCUS7662;BXYJ_LOCUS7930;
GO:0006811	582	5	0.0310654	0.374768	BP	ion_transport	BXYJ_LOCUS12921;BXYJ_LOCUS5351;BXYJ_LOCUS6457;BXYJ_LOCUS7390;BXYJ_LOCUS8048;
GO:0007618	91	2	0.0327305	0.378739	BP	mating	BXYJ_LOCUS5952;BXYJ_LOCUS6457;
GO:0010950	90	2	0.0320712	0.378739	BP	positive_regulation_of_endopeptidase_activity	BXYJ_LOCUS11069;BXYJ_LOCUS7662;
GO:0006091	248	3	0.0412026	0.388779	BP	generation_of_precursor_metabolites_and_energy	BXYJ_LOCUS10582;BXYJ_LOCUS5352;BXYJ_LOCUS6457;
GO:0009056	1046	7	0.0350731	0.388779	BP	catabolic_process	BXYJ_LOCUS10582;BXYJ_LOCUS5351;BXYJ_LOCUS5352;BXYJ_LOCUS5381;BXYJ_LOCUS7930;BXYJ_LOCUS7935;BXYJ_LOCUS863;
GO:0009968	601	5	0.0351014	0.388779	BP	negative_regulation_of_signal_transduction	BXYJ_LOCUS5351;BXYJ_LOCUS561;BXYJ_LOCUS5952;BXYJ_LOCUS6456;BXYJ_LOCUS7662;
GO:0010632	101	2	0.039615	0.388779	BP	regulation_of_epithelial_cell_migration	BXYJ_LOCUS6457;BXYJ_LOCUS7662;
GO:0010952	101	2	0.039615	0.388779	BP	positive_regulation_of_peptidase_activity	BXYJ_LOCUS11069;BXYJ_LOCUS7662;
GO:0016482	101	2	0.039615	0.388779	BP	cytosolic_transport	BXYJ_LOCUS5351;BXYJ_LOCUS7930;
GO:0033865	105	2	0.042512	0.388779	BP	nucleoside_bisphosphate_metabolic_process	BXYJ_LOCUS7930;BXYJ_LOCUS7935;
GO:0033875	105	2	0.042512	0.388779	BP	ribonucleoside_bisphosphate_metabolic_process	BXYJ_LOCUS7930;BXYJ_LOCUS7935;
GO:0034032	105	2	0.042512	0.388779	BP	purine_nucleoside_bisphosphate_metabolic_process	BXYJ_LOCUS7930;BXYJ_LOCUS7935;
GO:0046578	100	2	0.0389032	0.388779	BP	regulation_of_Ras_protein_signal_transduction	BXYJ_LOCUS5952;BXYJ_LOCUS7662;
GO:0051240	824	6	0.0366648	0.388779	BP	positive_regulation_of_multicellular_organismal_process	BXYJ_LOCUS5381;BXYJ_LOCUS5952;BXYJ_LOCUS6456;BXYJ_LOCUS6457;BXYJ_LOCUS6995;BXYJ_LOCUS7662;
GO:0055086	424	4	0.0406107	0.388779	BP	nucleobase-containing_small_molecule_metabolic_process	BXYJ_LOCUS6457;BXYJ_LOCUS7930;BXYJ_LOCUS7935;BXYJ_LOCUS863;
GO:0043406	106	2	0.0432486	0.389237	BP	positive_regulation_of_MAP_kinase_activity	BXYJ_LOCUS5952;BXYJ_LOCUS7662;
GO:0006631	260	3	0.0463768	0.390415	BP	fatty_acid_metabolic_process	BXYJ_LOCUS10582;BXYJ_LOCUS7930;BXYJ_LOCUS7935;
GO:0006790	261	3	0.0468222	0.390415	BP	sulfur_compound_metabolic_process	BXYJ_LOCUS11068;BXYJ_LOCUS7930;BXYJ_LOCUS7935;
GO:0008593	110	2	0.0462434	0.390415	BP	regulation_of_Notch_signaling_pathway	BXYJ_LOCUS5351;BXYJ_LOCUS7662;
GO:0010648	659	5	0.0494522	0.394921	BP	negative_regulation_of_cell_communication	BXYJ_LOCUS5351;BXYJ_LOCUS561;BXYJ_LOCUS5952;BXYJ_LOCUS6456;BXYJ_LOCUS7662;
GO:0023057	659	5	0.0494522	0.394921	BP	negative_regulation_of_signaling	BXYJ_LOCUS5351;BXYJ_LOCUS561;BXYJ_LOCUS5952;BXYJ_LOCUS6456;BXYJ_LOCUS7662;
GO:0034654	654	5	0.0480918	0.394921	BP	nucleobase-containing_compound_biosynthetic_process	BXYJ_LOCUS11069;BXYJ_LOCUS6456;BXYJ_LOCUS6457;BXYJ_LOCUS863;BXYJ_LOCUS9985;
GO:0097730	109	2	0.0454875	0.390415	CC	non-motile_cilium	BXYJ_LOCUS6457;BXYJ_LOCUS8048;
GO:0008135	57	2	0.0135975	0.351036	MF	translation_factor_activity,_RNA_binding	BXYJ_LOCUS11068;BXYJ_LOCUS5381;
GO:0016289	28	2	0.00340146	0.351036	MF	CoA_hydrolase_activity	BXYJ_LOCUS7930;BXYJ_LOCUS7935;
GO:0016790	36	2	0.00558411	0.351036	MF	thiolester_hydrolase_activity	BXYJ_LOCUS7930;BXYJ_LOCUS7935;
GO:0047617	24	2	0.00250244	0.351036	MF	acyl-CoA_hydrolase_activity	BXYJ_LOCUS7930;BXYJ_LOCUS7935;
GO:0015318	383	4	0.0293625	0.371558	MF	inorganic_molecular_entity_transmembrane_transporter_activity	BXYJ_LOCUS12921;BXYJ_LOCUS6457;BXYJ_LOCUS7390;BXYJ_LOCUS8048;
GO:0015075	420	4	0.0394163	0.388779	MF	ion_transmembrane_transporter_activity	BXYJ_LOCUS12921;BXYJ_LOCUS6457;BXYJ_LOCUS7390;BXYJ_LOCUS8048;
GO:0060090	108	2	0.0447364	0.390415	MF	molecular_adaptor_activity	BXYJ_LOCUS5351;BXYJ_LOCUS5381;

## Sheet: Table S7
Table S7. Summary of RNA-seq data from 12 samples
Sample ID	Raw reads	Raw Bases(bp)	Clean reads	Clean Bases(bp)	Clean rate(%)	Q20 rate(%)	Q30 rate(%)	Mapped_Reads	Map_Rate
J2_1	20029133	6008739900	19427924	5334763142	97	98.3	94.47	36200100	0.9317
J2_2	32112915	9633874500	31336678	8518993195	97.58	98.44	94.83	58703606	0.9367
J2_3	30229418	9068825400	29360179	8096031021	97.12	98.23	94.3	54610739	0.93
J3_1	25944590	7783377000	25095073	6887577584	96.73	98.13	94.08	45899417	0.9145
J3_2	20672189	6201656700	20148939	5569681653	97.47	98.27	94.42	37549284	0.9318
J3_3	23241627	6972488100	22589089	6231810837	97.19	98.31	94.54	41533119	0.9193
JIII _1	23821177	7146353100	23123410	6370404907	97.07	98.3	94.47	41065550	0.888
JIII _2	22460728	6738218400	21790811	6010680178	97.02	98.26	94.37	38637199	0.8865
JIII _3	23581462	7074438600	22894273	6339933642	97.09	98.27	94.37	40860412	0.8924
J4_1	27282394	8184718200	26601519	7363268684	97.5	98.35	94.61	48776319	0.9168
J4_2	35561793	10668537900	34541652	9561431357	97.13	98.28	94.44	63420473	0.918
J4_3	20461592	6138477600	19874990	5489406125	97.13	98.31	94.51	36541207	0.9193

## Sheet: Table S8
Table S8. Differentially expressed genes (DEGs) in JIII vs J2
GeneID	JIII	J2	baseMean	log2FoldChange	lfcSE	stat	pvalue	padj	geneSymbol
gene-BXYJ_LOCUS1001	22.08	2.34	12.2061	3.26345	0.895338	3.64493	0.00026746	0.00231971	gene-BXYJ_LOCUS1001
gene-BXYJ_LOCUS10031	27.5	1.21	14.3574	4.55461	1.18574	3.84115	0.000122461	0.00122301	gene-BXYJ_LOCUS10031
gene-BXYJ_LOCUS10036	1225.29	248.19	736.739	2.3035	0.260093	8.85643	8.2615e-19	1.3183e-16	gene-BXYJ_LOCUS10036
gene-BXYJ_LOCUS10040	11.53	0.26	5.89565	5.23045	1.59952	3.27001	0.00107543	0.0073282	gene-BXYJ_LOCUS10040
gene-BXYJ_LOCUS10043	43.78	6.08	24.933	2.83064	0.600759	4.71178	2.45562e-06	4.43507e-05	gene-BXYJ_LOCUS10043
gene-BXYJ_LOCUS10049	13.57	91.98	52.7754	-2.76246	0.807668	-3.42029	0.000625533	0.0046991	gene-BXYJ_LOCUS10049
gene-BXYJ_LOCUS10050	134.91	51.86	93.3875	1.38217	0.399537	3.45942	0.000541335	0.00417457	gene-BXYJ_LOCUS10050
gene-BXYJ_LOCUS10052	1.91	36.43	19.1696	-4.26582	1.13501	-3.75841	0.000170995	0.00160609	gene-BXYJ_LOCUS10052
gene-BXYJ_LOCUS10061	18.85	74.76	46.8012	-1.99003	0.43093	-4.618	3.87454e-06	6.51937e-05	gene-BXYJ_LOCUS10061
gene-BXYJ_LOCUS10063	0	13.59	6.79323	-6.02163	1.65926	-3.62911	0.000284401	0.00243933	gene-BXYJ_LOCUS10063
gene-BXYJ_LOCUS10098	756.4	235.01	495.703	1.68432	0.335741	5.01674	5.25562e-07	1.16871e-05	gene-BXYJ_LOCUS10098
gene-BXYJ_LOCUS10102	5.89	38.82	22.3562	-2.70887	0.722556	-3.74901	0.000177536	0.00165788	gene-BXYJ_LOCUS10102
gene-BXYJ_LOCUS10133	48.32	8.41	28.3677	2.54796	0.677559	3.7605	0.000169577	0.00159898	gene-BXYJ_LOCUS10133
gene-BXYJ_LOCUS1014	1091.32	479.48	785.399	1.18661	0.23931	4.95847	7.10519e-07	1.504e-05	gene-BXYJ_LOCUS1014
gene-BXYJ_LOCUS10142	97.07	215.02	156.047	-1.14753	0.36459	-3.14744	0.00164705	0.0102647	gene-BXYJ_LOCUS10142
gene-BXYJ_LOCUS1015	119.51	243.96	181.737	-1.02851	0.384979	-2.67161	0.00754878	0.034559	gene-BXYJ_LOCUS1015
gene-BXYJ_LOCUS10153	128.19	266.31	197.253	-1.0567	0.326567	-3.23578	0.00121312	0.00803917	gene-BXYJ_LOCUS10153
gene-BXYJ_LOCUS10159	89.86	15.43	52.6481	2.56041	0.724217	3.53542	0.000407126	0.00326082	gene-BXYJ_LOCUS10159
gene-BXYJ_LOCUS10173	21.37	112.47	66.9198	-2.39332	0.398865	-6.00033	1.96922e-09	8.19344e-08	gene-BXYJ_LOCUS10173
gene-BXYJ_LOCUS10174	15.78	44.31	30.0479	-1.48181	0.585395	-2.5313	0.011364	0.0477204	gene-BXYJ_LOCUS10174
gene-BXYJ_LOCUS10175	16.87	67.77	42.3196	-2.00218	0.477959	-4.18903	2.80151e-05	0.000357162	gene-BXYJ_LOCUS10175
gene-BXYJ_LOCUS10186	21.33	3.9	12.6191	2.48522	0.811709	3.06172	0.00220072	0.012865	gene-BXYJ_LOCUS10186
gene-BXYJ_LOCUS10187	344.51	1017.99	681.252	-1.56366	0.264171	-5.91911	3.23698e-09	1.27382e-07	gene-BXYJ_LOCUS10187
gene-BXYJ_LOCUS10188	201.85	416.43	309.139	-1.04363	0.386511	-2.70013	0.00693114	0.0322483	gene-BXYJ_LOCUS10188
gene-BXYJ_LOCUS10194	25.42	77.87	51.6473	-1.62089	0.463712	-3.49546	0.000473244	0.00371427	gene-BXYJ_LOCUS10194
gene-BXYJ_LOCUS10199	37.23	80.46	58.8484	-1.11266	0.442319	-2.51553	0.0118855	0.04941	gene-BXYJ_LOCUS10199
gene-BXYJ_LOCUS102	144.39	37.5	90.948	1.9368	0.665194	2.91163	0.00359543	0.0193343	gene-BXYJ_LOCUS102
gene-BXYJ_LOCUS10202	50.85	133.12	91.9819	-1.39024	0.525668	-2.64471	0.00817618	0.0367119	gene-BXYJ_LOCUS10202
gene-BXYJ_LOCUS10203	766.65	1976.69	1371.67	-1.36632	0.442729	-3.08612	0.00202786	0.0120748	gene-BXYJ_LOCUS10203
gene-BXYJ_LOCUS10204	3.79	18.03	10.9098	-2.24693	0.846503	-2.65437	0.00794571	0.0358879	gene-BXYJ_LOCUS10204
gene-BXYJ_LOCUS10205	22.71	84.1	53.4028	-1.88365	0.494161	-3.81182	0.000137947	0.00134348	gene-BXYJ_LOCUS10205
gene-BXYJ_LOCUS10207	255.84	603.93	429.887	-1.23923	0.283892	-4.36513	1.27047e-05	0.000181937	gene-BXYJ_LOCUS10207
gene-BXYJ_LOCUS10209	1663.81	547.35	1105.58	1.60305	0.301256	5.32122	1.03076e-07	2.7977e-06	gene-BXYJ_LOCUS10209
gene-BXYJ_LOCUS10210	479.87	199	339.439	1.27223	0.385253	3.30231	0.000958904	0.00667509	gene-BXYJ_LOCUS10210
gene-BXYJ_LOCUS10219	348.22	734.01	541.115	-1.07608	0.287405	-3.74412	0.000181029	0.00168724	gene-BXYJ_LOCUS10219
gene-BXYJ_LOCUS1022	160.67	523.55	342.109	-1.70512	0.297917	-5.72347	1.04367e-08	3.68739e-07	gene-BXYJ_LOCUS1022
gene-BXYJ_LOCUS10220	23.4	156.5	89.947	-2.73669	0.47953	-5.70703	1.14964e-08	3.99564e-07	gene-BXYJ_LOCUS10220
gene-BXYJ_LOCUS10230	261.79	879.38	570.586	-1.74862	0.28957	-6.03868	1.55384e-09	6.57824e-08	gene-BXYJ_LOCUS10230
gene-BXYJ_LOCUS10234	36.79	115.44	76.1162	-1.65141	0.379099	-4.35615	1.32372e-05	0.000188819	gene-BXYJ_LOCUS10234
gene-BXYJ_LOCUS10237	2.31	23.26	12.7838	-3.34003	1.24451	-2.68382	0.00727863	0.0335002	gene-BXYJ_LOCUS10237
gene-BXYJ_LOCUS10240	1.91	24.31	13.1098	-3.68556	0.937375	-3.93179	8.4316e-05	0.000892385	gene-BXYJ_LOCUS10240
gene-BXYJ_LOCUS10244	78.93	31.07	54.9958	1.34375	0.396247	3.3912	0.000695872	0.00511375	gene-BXYJ_LOCUS10244
gene-BXYJ_LOCUS10246	1160.89	103.8	632.343	3.48935	0.494814	7.05184	1.76569e-12	1.23267e-10	gene-BXYJ_LOCUS10246
gene-BXYJ_LOCUS10247	51.57	231.59	141.582	-2.16648	0.318585	-6.80031	1.04391e-11	6.50584e-10	gene-BXYJ_LOCUS10247
gene-BXYJ_LOCUS10249	0.78	10.6	5.68992	-3.78954	1.48026	-2.56005	0.0104656	0.0446973	gene-BXYJ_LOCUS10249
gene-BXYJ_LOCUS10254	11.51	71.34	41.4203	-2.62327	0.571431	-4.59071	4.41743e-06	7.30587e-05	gene-BXYJ_LOCUS10254
gene-BXYJ_LOCUS10257	13.94	0	6.96985	6.46361	1.50531	4.29386	1.7559e-05	0.000240927	gene-BXYJ_LOCUS10257
gene-BXYJ_LOCUS10269	2.99	19.72	11.354	-2.71448	0.888698	-3.05445	0.00225475	0.0130808	gene-BXYJ_LOCUS10269
gene-BXYJ_LOCUS10274	126.83	16.67	71.754	2.93397	0.435742	6.73327	1.65896e-11	9.91349e-10	gene-BXYJ_LOCUS10274
gene-BXYJ_LOCUS10278	63.84	8.9	36.3684	2.83328	0.642521	4.40964	1.03544e-05	0.000152322	gene-BXYJ_LOCUS10278
gene-BXYJ_LOCUS10279	145.95	34.25	90.0983	2.1044	0.571578	3.68174	0.000231645	0.00206363	gene-BXYJ_LOCUS10279
gene-BXYJ_LOCUS10282	118.83	301.85	210.341	-1.34427	0.369747	-3.63566	0.000277275	0.00238808	gene-BXYJ_LOCUS10282
gene-BXYJ_LOCUS10294	60.81	183.11	121.961	-1.5896	0.397507	-3.99891	6.36342e-05	0.00070807	gene-BXYJ_LOCUS10294
gene-BXYJ_LOCUS10300	31847.8	8052.22	19950	1.98379	0.317107	6.25591	3.95195e-10	1.85117e-08	gene-BXYJ_LOCUS10300
gene-BXYJ_LOCUS10310	30.72	75.46	53.0928	-1.29887	0.47041	-2.76115	0.00575991	0.028152	gene-BXYJ_LOCUS10310
gene-BXYJ_LOCUS10319	2.21	37.25	19.7321	-4.05668	0.868761	-4.6695	3.01929e-06	5.30147e-05	gene-BXYJ_LOCUS10319
gene-BXYJ_LOCUS10328	15.36	39.3	27.3288	-1.35596	0.517399	-2.62072	0.00877447	0.0389407	gene-BXYJ_LOCUS10328
gene-BXYJ_LOCUS10337	200.63	915.78	558.205	-2.1916	0.362918	-6.03883	1.55238e-09	6.57824e-08	gene-BXYJ_LOCUS10337
gene-BXYJ_LOCUS10341	39.25	126.71	82.9795	-1.68981	0.40425	-4.18012	2.91359e-05	0.000369827	gene-BXYJ_LOCUS10341
gene-BXYJ_LOCUS10342	9.98	44.17	27.0771	-2.13694	0.648388	-3.29577	0.000981531	0.0068026	gene-BXYJ_LOCUS10342
gene-BXYJ_LOCUS10345	894.77	153.06	523.915	2.55096	0.291265	8.75823	1.98343e-18	3.03172e-16	gene-BXYJ_LOCUS10345
gene-BXYJ_LOCUS10346	9.68	43.85	26.7657	-2.16848	0.648771	-3.34245	0.000830424	0.00592851	gene-BXYJ_LOCUS10346
gene-BXYJ_LOCUS10347	12.1	113.34	62.7169	-3.22983	0.61881	-5.21942	1.79487e-07	4.51703e-06	gene-BXYJ_LOCUS10347
gene-BXYJ_LOCUS10348	17.32	59.21	38.2695	-1.77073	0.621723	-2.84811	0.00439798	0.0227594	gene-BXYJ_LOCUS10348
gene-BXYJ_LOCUS10352	31.79	102.95	67.3682	-1.6953	0.481508	-3.52082	0.000430209	0.00342117	gene-BXYJ_LOCUS10352
gene-BXYJ_LOCUS10355	3.73	22.37	13.051	-2.56762	0.929657	-2.7619	0.00574657	0.0281152	gene-BXYJ_LOCUS10355
gene-BXYJ_LOCUS10358	389.08	925.65	657.365	-1.25106	0.380877	-3.28467	0.00102102	0.00702002	gene-BXYJ_LOCUS10358
gene-BXYJ_LOCUS10364	81.85	25.47	53.6611	1.68973	0.440139	3.83908	0.000123497	0.00123167	gene-BXYJ_LOCUS10364
gene-BXYJ_LOCUS1037	79.62	199.25	139.436	-1.32427	0.342105	-3.87093	0.000108421	0.00110561	gene-BXYJ_LOCUS1037
gene-BXYJ_LOCUS10371	41.05	100.16	70.6058	-1.28533	0.467663	-2.74841	0.00598842	0.0290053	gene-BXYJ_LOCUS10371
gene-BXYJ_LOCUS10396	84.61	27.6	56.1085	1.61594	0.594532	2.718	0.00656773	0.0309833	gene-BXYJ_LOCUS10396
gene-BXYJ_LOCUS10397	23.15	3.13	13.1371	2.83907	0.91736	3.09483	0.00196928	0.0117873	gene-BXYJ_LOCUS10397
gene-BXYJ_LOCUS10398	12.65	49.51	31.0783	-1.97822	0.655245	-3.01905	0.00253571	0.0143889	gene-BXYJ_LOCUS10398
gene-BXYJ_LOCUS1040	835.91	290.9	563.406	1.52378	0.276875	5.5035	3.72315e-08	1.13819e-06	gene-BXYJ_LOCUS1040
gene-BXYJ_LOCUS10402	75.6	155.24	115.42	-1.03819	0.398381	-2.60602	0.00916006	0.0402685	gene-BXYJ_LOCUS10402
gene-BXYJ_LOCUS10405	15.6	75.8	45.7042	-2.285	0.488851	-4.67423	2.95056e-06	5.19964e-05	gene-BXYJ_LOCUS10405
gene-BXYJ_LOCUS10409	25.33	6.21	15.7685	2.00446	0.762097	2.63019	0.00853364	0.0380347	gene-BXYJ_LOCUS10409
gene-BXYJ_LOCUS10415	95.76	317.45	206.603	-1.72884	0.327935	-5.27188	1.35031e-07	3.53931e-06	gene-BXYJ_LOCUS10415
gene-BXYJ_LOCUS10419	2.62	16.6	9.60908	-2.64858	0.958572	-2.76305	0.00572645	0.0280413	gene-BXYJ_LOCUS10419
gene-BXYJ_LOCUS10421	279.87	863.48	571.674	-1.62517	0.260571	-6.23698	4.46088e-10	2.05639e-08	gene-BXYJ_LOCUS10421
gene-BXYJ_LOCUS10424	410.07	105.38	257.726	1.95993	0.334586	5.85777	4.69127e-09	1.7833e-07	gene-BXYJ_LOCUS10424
gene-BXYJ_LOCUS10429	186.68	80.66	133.671	1.2173	0.444593	2.738	0.00618142	0.0296141	gene-BXYJ_LOCUS10429
gene-BXYJ_LOCUS10431	76.48	28.86	52.6708	1.39894	0.414277	3.37683	0.000733255	0.00535324	gene-BXYJ_LOCUS10431
gene-BXYJ_LOCUS10438	301.72	103.7	202.713	1.53994	0.397218	3.87682	0.00010583	0.00108223	gene-BXYJ_LOCUS10438
gene-BXYJ_LOCUS1044	71.14	202.53	136.835	-1.50977	0.32074	-4.70715	2.51209e-06	4.5202e-05	gene-BXYJ_LOCUS1044
gene-BXYJ_LOCUS10440	422.1	912.81	667.459	-1.11317	0.276024	-4.03288	5.50963e-05	0.000627447	gene-BXYJ_LOCUS10440
gene-BXYJ_LOCUS10454	30.76	4.16	17.4587	2.91867	0.712066	4.09887	4.15172e-05	0.000491776	gene-BXYJ_LOCUS10454
gene-BXYJ_LOCUS10458	4.52	26.34	15.4327	-2.54387	0.744602	-3.41642	0.000634511	0.00474935	gene-BXYJ_LOCUS10458
gene-BXYJ_LOCUS10462	0	8.33	4.16334	-5.33291	1.7331	-3.07708	0.00209036	0.0123833	gene-BXYJ_LOCUS10462
gene-BXYJ_LOCUS10470	416.99	190.93	303.964	1.12712	0.398041	2.83167	0.00463052	0.0237094	gene-BXYJ_LOCUS10470
gene-BXYJ_LOCUS10490	11.22	39.74	25.4825	-1.82577	0.621923	-2.93569	0.00332806	0.0181135	gene-BXYJ_LOCUS10490
gene-BXYJ_LOCUS10491	47.79	301.78	174.788	-2.65856	0.447148	-5.94559	2.75458e-09	1.10495e-07	gene-BXYJ_LOCUS10491
gene-BXYJ_LOCUS10496	15.81	43.41	29.606	-1.45408	0.530156	-2.74273	0.00609304	0.0293052	gene-BXYJ_LOCUS10496
gene-BXYJ_LOCUS10500	362.98	176.15	269.564	1.04269	0.325943	3.19899	0.00137912	0.00891498	gene-BXYJ_LOCUS10500
gene-BXYJ_LOCUS10501	52.35	4.99	28.6712	3.37152	1.15548	2.91786	0.00352444	0.0190184	gene-BXYJ_LOCUS10501
gene-BXYJ_LOCUS10503	64.97	25.4	45.1869	1.3563	0.420576	3.22487	0.00126029	0.00828835	gene-BXYJ_LOCUS10503
gene-BXYJ_LOCUS10514	62.04	127.12	94.581	-1.03356	0.374241	-2.76175	0.00574917	0.0281184	gene-BXYJ_LOCUS10514
gene-BXYJ_LOCUS10515	3.79	27.96	15.8764	-2.88807	0.846415	-3.41213	0.000644579	0.00480736	gene-BXYJ_LOCUS10515
gene-BXYJ_LOCUS10516	8767.25	18101.4	13434.3	-1.04592	0.233289	-4.48335	7.34796e-06	0.000112553	gene-BXYJ_LOCUS10516
gene-BXYJ_LOCUS10522	2.3	38.36	20.3263	-4.07429	1.31203	-3.10532	0.00190072	0.0114382	gene-BXYJ_LOCUS10522
gene-BXYJ_LOCUS10533	168.75	596.05	382.4	-1.81975	0.317146	-5.7379	9.58571e-09	3.41162e-07	gene-BXYJ_LOCUS10533
gene-BXYJ_LOCUS10534	14.43	48.77	31.6021	-1.76273	0.565163	-3.11897	0.00181482	0.0110356	gene-BXYJ_LOCUS10534
gene-BXYJ_LOCUS10539	138.72	353.71	246.214	-1.35096	0.389714	-3.46654	0.000527195	0.0040807	gene-BXYJ_LOCUS10539
gene-BXYJ_LOCUS1054	31.98	8.07	20.0238	2.01049	0.656973	3.06023	0.00221168	0.0129135	gene-BXYJ_LOCUS1054
gene-BXYJ_LOCUS10540	53.25	12.19	32.7188	2.1125	0.646749	3.26633	0.0010895	0.00739627	gene-BXYJ_LOCUS10540
gene-BXYJ_LOCUS10542	22.73	3.22	12.9773	2.83571	0.931594	3.04394	0.00233503	0.0134605	gene-BXYJ_LOCUS10542
gene-BXYJ_LOCUS10544	14.04	111.93	62.982	-2.99265	0.735934	-4.06646	4.7732e-05	0.00055405	gene-BXYJ_LOCUS10544
gene-BXYJ_LOCUS10547	63.45	2.08	32.7639	4.9665	0.943881	5.26179	1.42657e-07	3.70578e-06	gene-BXYJ_LOCUS10547
gene-BXYJ_LOCUS10555	43.74	9.27	26.505	2.21853	0.620869	3.57326	0.00035256	0.00290222	gene-BXYJ_LOCUS10555
gene-BXYJ_LOCUS1057	435.95	169.54	302.744	1.36219	0.456967	2.98094	0.00287367	0.0160309	gene-BXYJ_LOCUS1057
gene-BXYJ_LOCUS10574	3417.49	1582.54	2500.02	1.11071	0.347596	3.19541	0.00139631	0.00899548	gene-BXYJ_LOCUS10574
gene-BXYJ_LOCUS10579	10.34	67.41	38.8755	-2.69923	0.674439	-4.00219	6.27601e-05	0.00070211	gene-BXYJ_LOCUS10579
gene-BXYJ_LOCUS10580	41.16	1.64	21.4002	4.62243	1.04614	4.41855	9.9363e-06	0.000147136	gene-BXYJ_LOCUS10580
gene-BXYJ_LOCUS10582	33.48	6.17	19.824	2.43272	0.608151	4.00019	6.32918e-05	0.000706969	gene-BXYJ_LOCUS10582
gene-BXYJ_LOCUS10583	683.45	156.04	419.741	2.13085	0.289224	7.36749	1.7387e-13	1.49394e-11	gene-BXYJ_LOCUS10583
gene-BXYJ_LOCUS10588	1838.04	453.62	1145.83	2.01997	0.404326	4.99589	5.85646e-07	1.26739e-05	gene-BXYJ_LOCUS10588
gene-BXYJ_LOCUS1059	444.48	175.47	309.976	1.3411	0.379987	3.52933	0.000416616	0.00332765	gene-BXYJ_LOCUS1059
gene-BXYJ_LOCUS10591	6.79	84.73	45.7558	-3.64377	0.612596	-5.94809	2.71296e-09	1.0943e-07	gene-BXYJ_LOCUS10591
gene-BXYJ_LOCUS10592	10.85	53.29	32.0725	-2.29386	0.582053	-3.94099	8.1147e-05	0.000864516	gene-BXYJ_LOCUS10592
gene-BXYJ_LOCUS10595	40.67	14.77	27.7209	1.46863	0.564106	2.60348	0.0092284	0.0404728	gene-BXYJ_LOCUS10595
gene-BXYJ_LOCUS10599	18.81	151.06	84.9324	-3.00675	0.498006	-6.03757	1.56453e-09	6.60422e-08	gene-BXYJ_LOCUS10599
gene-BXYJ_LOCUS10605	20.77	93.62	57.1968	-2.16686	0.620403	-3.49266	0.00047823	0.00374694	gene-BXYJ_LOCUS10605
gene-BXYJ_LOCUS10606	2.65	17.21	9.9311	-2.6932	0.947387	-2.84276	0.00447244	0.0230626	gene-BXYJ_LOCUS10606
gene-BXYJ_LOCUS10609	8.08	35.81	21.9489	-2.13492	0.766107	-2.78671	0.0053246	0.0265517	gene-BXYJ_LOCUS10609
gene-BXYJ_LOCUS10611	69.18	12.64	40.9066	2.43694	0.798787	3.0508	0.00228233	0.0132039	gene-BXYJ_LOCUS10611
gene-BXYJ_LOCUS10612	115.5	45.92	80.7066	1.33244	0.336097	3.96444	7.35693e-05	0.000797239	gene-BXYJ_LOCUS10612
gene-BXYJ_LOCUS10613	721.33	332.41	526.868	1.11593	0.331451	3.3668	0.000760451	0.005502	gene-BXYJ_LOCUS10613
gene-BXYJ_LOCUS10618	103.57	27.46	65.5147	1.90744	0.432119	4.41415	1.01409e-05	0.000149802	gene-BXYJ_LOCUS10618
gene-BXYJ_LOCUS10620	178.3	15.28	96.7945	3.52643	0.47391	7.44113	9.98265e-14	9.11686e-12	gene-BXYJ_LOCUS10620
gene-BXYJ_LOCUS10624	322.65	130.45	226.55	1.30671	0.475601	2.7475	0.00600515	0.029052	gene-BXYJ_LOCUS10624
gene-BXYJ_LOCUS10627	117.21	20.44	68.8279	2.50671	0.590494	4.24511	2.1849e-05	0.000289744	gene-BXYJ_LOCUS10627
gene-BXYJ_LOCUS10631	124.39	21.48	72.9364	2.52113	0.587956	4.28796	1.80323e-05	0.000245405	gene-BXYJ_LOCUS10631
gene-BXYJ_LOCUS10655	2180.04	431.35	1305.69	2.33784	0.515222	4.53754	5.69149e-06	9.12209e-05	gene-BXYJ_LOCUS10655
gene-BXYJ_LOCUS10666	67.86	241.82	154.84	-1.83279	0.553844	-3.30923	0.000935539	0.00653437	gene-BXYJ_LOCUS10666
gene-BXYJ_LOCUS10668	8.25	40.31	24.2841	-2.291	0.676305	-3.38752	0.000705271	0.00517496	gene-BXYJ_LOCUS10668
gene-BXYJ_LOCUS1067	148.43	661.12	404.778	-2.15414	0.318107	-6.77176	1.27223e-11	7.82797e-10	gene-BXYJ_LOCUS1067
gene-BXYJ_LOCUS10674	14.56	2	8.27743	2.86653	1.10446	2.5954	0.00944804	0.0412368	gene-BXYJ_LOCUS10674
gene-BXYJ_LOCUS10675	84.61	237.29	160.95	-1.48849	0.334398	-4.45127	8.53653e-06	0.00012899	gene-BXYJ_LOCUS10675
gene-BXYJ_LOCUS10682	2.26	22.6	12.4275	-3.32403	0.868561	-3.82705	0.000129688	0.00128371	gene-BXYJ_LOCUS10682
gene-BXYJ_LOCUS10688	95.11	2.97	49.0405	4.96101	0.750456	6.61067	3.82595e-11	2.15336e-09	gene-BXYJ_LOCUS10688
gene-BXYJ_LOCUS10689	24.74	5.74	15.2387	2.13576	0.816619	2.61536	0.0089133	0.0394604	gene-BXYJ_LOCUS10689
gene-BXYJ_LOCUS10690	79.49	4.14	41.8184	4.23786	0.585468	7.23841	4.53983e-13	3.62214e-11	gene-BXYJ_LOCUS10690
gene-BXYJ_LOCUS10692	98.1	395.78	246.94	-2.01296	0.345327	-5.82915	5.57097e-09	2.09575e-07	gene-BXYJ_LOCUS10692
gene-BXYJ_LOCUS10697	147.25	58.94	103.094	1.31679	0.390311	3.37369	0.000741669	0.00540109	gene-BXYJ_LOCUS10697
gene-BXYJ_LOCUS107	27.42	9.42	18.4212	1.54532	0.614832	2.51339	0.0119576	0.0496385	gene-BXYJ_LOCUS107
gene-BXYJ_LOCUS10706	3990.09	9744.23	6867.16	-1.28813	0.406139	-3.17164	0.00151582	0.00959803	gene-BXYJ_LOCUS10706
gene-BXYJ_LOCUS10707	59.7	133.73	96.7181	-1.16225	0.420693	-2.7627	0.00573251	0.0280559	gene-BXYJ_LOCUS10707
gene-BXYJ_LOCUS10711	432.36	986.44	709.401	-1.1905	0.284538	-4.18398	2.86452e-05	0.000364236	gene-BXYJ_LOCUS10711
gene-BXYJ_LOCUS10714	588.79	1741.54	1165.16	-1.56492	0.2855	-5.48132	4.22158e-08	1.27091e-06	gene-BXYJ_LOCUS10714
gene-BXYJ_LOCUS10715	20	2.08	11.0425	3.29058	1.16087	2.83458	0.0045886	0.0235279	gene-BXYJ_LOCUS10715
gene-BXYJ_LOCUS1072	48.35	7.1	27.7288	2.79725	0.791348	3.53479	0.000408105	0.00326506	gene-BXYJ_LOCUS1072
gene-BXYJ_LOCUS10721	51.49	7.68	29.5863	2.74569	0.908034	3.02377	0.00249646	0.0142161	gene-BXYJ_LOCUS10721
gene-BXYJ_LOCUS10728	222.96	19.72	121.337	3.51584	0.430648	8.16406	3.23952e-16	4.2001e-14	gene-BXYJ_LOCUS10728
gene-BXYJ_LOCUS10729	34.08	6.15	20.1153	2.48995	0.645615	3.85671	0.000114923	0.00115648	gene-BXYJ_LOCUS10729
gene-BXYJ_LOCUS10740	60.87	10.16	35.5144	2.55762	0.621494	4.11528	3.86711e-05	0.000465625	gene-BXYJ_LOCUS10740
gene-BXYJ_LOCUS10741	9.73	0.35	5.03919	4.98484	1.57022	3.17461	0.00150038	0.00951813	gene-BXYJ_LOCUS10741
gene-BXYJ_LOCUS10744	14.05	1.31	7.68278	3.37196	1.32434	2.54614	0.0108922	0.0461123	gene-BXYJ_LOCUS10744
gene-BXYJ_LOCUS10747	0	10.78	5.39038	-5.69793	1.65062	-3.452	0.00055645	0.00427072	gene-BXYJ_LOCUS10747
gene-BXYJ_LOCUS10759	766.3	284.02	525.157	1.43047	0.401227	3.56524	0.000363519	0.00297729	gene-BXYJ_LOCUS10759
gene-BXYJ_LOCUS10763	44.94	205.71	125.323	-2.19691	0.425491	-5.16324	2.4271e-07	5.91342e-06	gene-BXYJ_LOCUS10763
gene-BXYJ_LOCUS1077	18.28	62.24	40.2575	-1.77463	0.507258	-3.49847	0.00046793	0.00367884	gene-BXYJ_LOCUS1077
gene-BXYJ_LOCUS10772	542.43	63.41	302.918	3.09661	0.559359	5.536	3.0946e-08	9.67053e-07	gene-BXYJ_LOCUS10772
gene-BXYJ_LOCUS10773	1250.62	372.94	811.784	1.74478	0.296581	5.88296	4.02989e-09	1.56465e-07	gene-BXYJ_LOCUS10773
gene-BXYJ_LOCUS10774	1400.31	467.44	933.872	1.58234	0.495985	3.1903	0.00142127	0.00911986	gene-BXYJ_LOCUS10774
gene-BXYJ_LOCUS10779	79.1	6.07	42.5817	3.68127	0.521043	7.0652	1.60387e-12	1.13057e-10	gene-BXYJ_LOCUS10779
gene-BXYJ_LOCUS10785	1.13	445.09	223.11	-8.62329	1.05533	-8.17121	3.05322e-16	3.99422e-14	gene-BXYJ_LOCUS10785
gene-BXYJ_LOCUS10788	17.91	1.74	9.82513	3.37826	1.04272	3.23985	0.00119592	0.00795143	gene-BXYJ_LOCUS10788
gene-BXYJ_LOCUS10794	84.73	224.87	154.8	-1.40886	0.414832	-3.39622	0.000683236	0.0050413	gene-BXYJ_LOCUS10794
gene-BXYJ_LOCUS10796	108.7	373.91	241.307	-1.78389	0.335647	-5.31476	1.06799e-07	2.89332e-06	gene-BXYJ_LOCUS10796
gene-BXYJ_LOCUS10806	840.81	37.38	439.092	4.49415	0.294683	15.2508	1.62728e-52	1.47686e-49	gene-BXYJ_LOCUS10806
gene-BXYJ_LOCUS10810	604.83	32.59	318.711	4.2211	0.343747	12.2797	1.16434e-34	5.28357e-32	gene-BXYJ_LOCUS10810
gene-BXYJ_LOCUS10821	171.37	60.83	116.105	1.49451	0.328234	4.55319	5.2838e-06	8.55364e-05	gene-BXYJ_LOCUS10821
gene-BXYJ_LOCUS10824	7.49	107.43	57.4615	-3.84252	0.977806	-3.92973	8.50397e-05	0.000897428	gene-BXYJ_LOCUS10824
gene-BXYJ_LOCUS10829	29.65	83.51	56.5843	-1.49283	0.411656	-3.62642	0.000287382	0.00245909	gene-BXYJ_LOCUS10829
gene-BXYJ_LOCUS1083	113.4	265.32	189.361	-1.22655	0.38597	-3.17783	0.00148384	0.00943244	gene-BXYJ_LOCUS1083
gene-BXYJ_LOCUS10830	9.73	34.08	21.9058	-1.81288	0.658783	-2.75186	0.00592575	0.0287689	gene-BXYJ_LOCUS10830
gene-BXYJ_LOCUS10840	12.38	74.44	43.4077	-2.58768	0.552207	-4.68607	2.78495e-06	4.95592e-05	gene-BXYJ_LOCUS10840
gene-BXYJ_LOCUS10842	179.39	454.62	317.005	-1.34264	0.304493	-4.40944	1.03639e-05	0.000152322	gene-BXYJ_LOCUS10842
gene-BXYJ_LOCUS10843	332.66	746.56	539.612	-1.16656	0.326036	-3.578	0.000346233	0.00285987	gene-BXYJ_LOCUS10843
gene-BXYJ_LOCUS10845	462.01	1548.41	1005.21	-1.74476	0.330733	-5.27544	1.32439e-07	3.48396e-06	gene-BXYJ_LOCUS10845
gene-BXYJ_LOCUS10855	377.33	827.3	602.315	-1.13273	0.273388	-4.14331	3.42325e-05	0.000420837	gene-BXYJ_LOCUS10855
gene-BXYJ_LOCUS10865	330.64	1334.96	832.802	-2.01386	0.354938	-5.67384	1.39635e-08	4.72254e-07	gene-BXYJ_LOCUS10865
gene-BXYJ_LOCUS10871	52.38	16.33	34.3568	1.69399	0.611172	2.7717	0.00557644	0.0274866	gene-BXYJ_LOCUS10871
gene-BXYJ_LOCUS10881	503.99	183.71	343.85	1.45588	0.575046	2.53176	0.011349	0.047685	gene-BXYJ_LOCUS10881
gene-BXYJ_LOCUS10884	102.67	19.49	61.0802	2.40145	0.412099	5.82738	5.63058e-09	2.1127e-07	gene-BXYJ_LOCUS10884
gene-BXYJ_LOCUS10886	58.7	7.9	33.3018	2.8789	0.726532	3.96253	7.41608e-05	0.000802068	gene-BXYJ_LOCUS10886
gene-BXYJ_LOCUS10887	531.91	86.91	309.414	2.61397	0.706143	3.70176	0.000214106	0.0019348	gene-BXYJ_LOCUS10887
gene-BXYJ_LOCUS10888	212.42	76.69	144.554	1.47396	0.309213	4.76682	1.87159e-06	3.49773e-05	gene-BXYJ_LOCUS10888
gene-BXYJ_LOCUS10891	116.06	39.12	77.5895	1.56455	0.436435	3.58484	0.000337283	0.00279868	gene-BXYJ_LOCUS10891
gene-BXYJ_LOCUS10899	128.42	263.47	195.943	-1.03723	0.391806	-2.6473	0.00811369	0.0364652	gene-BXYJ_LOCUS10899
gene-BXYJ_LOCUS109	48.15	190.46	119.307	-1.98666	0.448888	-4.42574	9.61106e-06	0.000143435	gene-BXYJ_LOCUS109
gene-BXYJ_LOCUS10900	32.34	389.36	210.846	-3.59049	0.601451	-5.96971	2.37681e-09	9.69487e-08	gene-BXYJ_LOCUS10900
gene-BXYJ_LOCUS10901	31.58	140.9	86.2388	-2.15584	0.384995	-5.59966	2.14775e-08	7.01131e-07	gene-BXYJ_LOCUS10901
gene-BXYJ_LOCUS10914	219.79	512.6	366.197	-1.22057	0.296889	-4.11121	3.93585e-05	0.000471642	gene-BXYJ_LOCUS10914
gene-BXYJ_LOCUS10924	101.09	10.21	55.6508	3.30771	0.456281	7.24929	4.18963e-13	3.43716e-11	gene-BXYJ_LOCUS10924
gene-BXYJ_LOCUS10932	122.42	273.19	197.806	-1.15757	0.401848	-2.88061	0.00396905	0.0209504	gene-BXYJ_LOCUS10932
gene-BXYJ_LOCUS10933	60.42	146.05	103.231	-1.27415	0.446192	-2.85561	0.00429544	0.0223563	gene-BXYJ_LOCUS10933
gene-BXYJ_LOCUS10935	256.7	17.89	137.292	3.82534	0.385363	9.9266	3.18956e-23	7.12548e-21	gene-BXYJ_LOCUS10935
gene-BXYJ_LOCUS10936	503.38	192.38	347.882	1.39003	0.381592	3.64273	0.000269764	0.00233447	gene-BXYJ_LOCUS10936
gene-BXYJ_LOCUS10943	32.63	151.59	92.1128	-2.21689	0.646785	-3.42755	0.000609048	0.00459667	gene-BXYJ_LOCUS10943
gene-BXYJ_LOCUS10945	10.24	42.53	26.3804	-2.05833	0.568042	-3.62354	0.000290596	0.00247783	gene-BXYJ_LOCUS10945
gene-BXYJ_LOCUS10948	129.26	54.88	92.0737	1.23672	0.334522	3.69697	0.000218188	0.00196264	gene-BXYJ_LOCUS10948
gene-BXYJ_LOCUS10958	289.24	656.97	473.104	-1.18434	0.402686	-2.94111	0.00327039	0.0178666	gene-BXYJ_LOCUS10958
gene-BXYJ_LOCUS10965	152.46	63.96	108.209	1.25348	0.327811	3.82378	0.000131422	0.00129821	gene-BXYJ_LOCUS10965
gene-BXYJ_LOCUS10966	845.89	3.11	424.5	8.10468	1.65201	4.90595	9.2976e-07	1.89355e-05	gene-BXYJ_LOCUS10966
gene-BXYJ_LOCUS10970	27.4	61.45	44.4274	-1.16316	0.438972	-2.64974	0.00805526	0.036261	gene-BXYJ_LOCUS10970
gene-BXYJ_LOCUS10975	22.36	89.01	55.6818	-1.98621	0.570311	-3.48268	0.000496431	0.00386939	gene-BXYJ_LOCUS10975
gene-BXYJ_LOCUS10977	167.43	49.44	108.435	1.75691	0.61417	2.86062	0.00422809	0.022069	gene-BXYJ_LOCUS10977
gene-BXYJ_LOCUS10978	189.39	517.98	353.685	-1.45133	0.326288	-4.44801	8.667e-06	0.000130553	gene-BXYJ_LOCUS10978
gene-BXYJ_LOCUS10983	12.66	138.23	75.443	-3.44542	0.532324	-6.47242	9.64453e-11	5.03771e-09	gene-BXYJ_LOCUS10983
gene-BXYJ_LOCUS1099	1658.66	472.81	1065.73	1.81122	0.248349	7.29304	3.03033e-13	2.52893e-11	gene-BXYJ_LOCUS1099
gene-BXYJ_LOCUS10996	7541.88	607.17	4074.53	3.63458	1.21246	2.99769	0.00272038	0.0153349	gene-BXYJ_LOCUS10996
gene-BXYJ_LOCUS10997	15394.3	369.35	7881.83	5.38097	1.28069	4.20163	2.65005e-05	0.000341148	gene-BXYJ_LOCUS10997
gene-BXYJ_LOCUS10998	518.06	80.06	299.063	2.70105	0.366304	7.37378	1.65862e-13	1.44221e-11	gene-BXYJ_LOCUS10998
gene-BXYJ_LOCUS11	145.41	318.34	231.877	-1.12868	0.314313	-3.59094	0.000329487	0.00274955	gene-BXYJ_LOCUS11
gene-BXYJ_LOCUS110	10.7	40.25	25.4744	-1.90685	0.696767	-2.73671	0.00620576	0.0296525	gene-BXYJ_LOCUS110
gene-BXYJ_LOCUS11001	5.3	0	2.65138	5.06822	1.90141	2.66551	0.00768706	0.0349699	gene-BXYJ_LOCUS11001
gene-BXYJ_LOCUS11005	71.54	2.43	36.9856	4.95146	0.685443	7.22374	5.0576e-13	3.98554e-11	gene-BXYJ_LOCUS11005
gene-BXYJ_LOCUS11033	207.44	537.37	372.406	-1.37309	0.268807	-5.10808	3.25444e-07	7.67615e-06	gene-BXYJ_LOCUS11033
gene-BXYJ_LOCUS11048	55.73	125.12	90.4243	-1.1642	0.373146	-3.11997	0.00180868	0.0110121	gene-BXYJ_LOCUS11048
gene-BXYJ_LOCUS11066	76.33	336.66	206.498	-2.14054	0.303482	-7.05327	1.74764e-12	1.22596e-10	gene-BXYJ_LOCUS11066
gene-BXYJ_LOCUS11083	43.44	11.84	27.6369	1.87879	0.705775	2.66202	0.00776734	0.0352467	gene-BXYJ_LOCUS11083
gene-BXYJ_LOCUS11084	99.06	19.68	59.3704	2.33807	0.517757	4.51576	6.30901e-06	9.91484e-05	gene-BXYJ_LOCUS11084
gene-BXYJ_LOCUS11090	7.9	50.57	29.2337	-2.67383	0.609853	-4.38439	1.16313e-05	0.000168392	gene-BXYJ_LOCUS11090
gene-BXYJ_LOCUS11091	59.45	278.78	169.113	-2.23095	0.338886	-6.58319	4.60463e-11	2.56183e-09	gene-BXYJ_LOCUS11091
gene-BXYJ_LOCUS11094	779.33	218.87	499.098	1.83528	0.371222	4.94388	7.6582e-07	1.59777e-05	gene-BXYJ_LOCUS11094
gene-BXYJ_LOCUS11101	24.88	5.43	15.1537	2.22253	0.874234	2.54226	0.0110139	0.0465192	gene-BXYJ_LOCUS11101
gene-BXYJ_LOCUS11109	301.29	1238.7	769.991	-2.03924	0.381637	-5.3434	9.12191e-08	2.51346e-06	gene-BXYJ_LOCUS11109
gene-BXYJ_LOCUS11115	103.14	238.65	170.894	-1.21151	0.353906	-3.42325	0.000618773	0.00465313	gene-BXYJ_LOCUS11115
gene-BXYJ_LOCUS11119	118.93	5.88	62.4019	4.33685	1.48541	2.91964	0.00350439	0.0189172	gene-BXYJ_LOCUS11119
gene-BXYJ_LOCUS11123	230.65	46.36	138.505	2.31278	0.694407	3.33058	0.000866645	0.0061478	gene-BXYJ_LOCUS11123
gene-BXYJ_LOCUS11131	32.56	6.33	19.4446	2.35122	0.750349	3.1335	0.00172733	0.0106327	gene-BXYJ_LOCUS11131
gene-BXYJ_LOCUS11134	7.6	32.27	19.9315	-2.08511	0.739359	-2.82016	0.00480002	0.0244651	gene-BXYJ_LOCUS11134
gene-BXYJ_LOCUS11142	43.74	9.05	26.395	2.26923	0.640612	3.54228	0.000396682	0.00319303	gene-BXYJ_LOCUS11142
gene-BXYJ_LOCUS11154	4.18	20.97	12.5769	-2.33646	0.90226	-2.58956	0.00960982	0.0417922	gene-BXYJ_LOCUS11154
gene-BXYJ_LOCUS11161	569.7	9.32	289.509	5.94285	1.84032	3.22926	0.00124113	0.008192	gene-BXYJ_LOCUS11161
gene-BXYJ_LOCUS11168	239.26	665.15	452.201	-1.47573	0.270034	-5.46498	4.62957e-08	1.37196e-06	gene-BXYJ_LOCUS11168
gene-BXYJ_LOCUS11169	49.6	167.56	108.581	-1.75276	0.431595	-4.06114	4.88346e-05	0.000564591	gene-BXYJ_LOCUS11169
gene-BXYJ_LOCUS11174	70.86	11.19	41.025	2.65436	0.480421	5.52507	3.29355e-08	1.01541e-06	gene-BXYJ_LOCUS11174
gene-BXYJ_LOCUS11177	42.97	116.23	79.6034	-1.43482	0.391207	-3.66767	0.000244772	0.00215938	gene-BXYJ_LOCUS11177
gene-BXYJ_LOCUS11180	128.95	1.3	65.1274	6.52268	0.758375	8.60086	7.91188e-18	1.18442e-15	gene-BXYJ_LOCUS11180
gene-BXYJ_LOCUS11185	8.08	63.68	35.8816	-2.99171	0.69019	-4.33462	1.46013e-05	0.000205451	gene-BXYJ_LOCUS11185
gene-BXYJ_LOCUS11200	1.96	21.52	11.742	-3.48208	1.30494	-2.66838	0.00762176	0.034749	gene-BXYJ_LOCUS11200
gene-BXYJ_LOCUS11207	63.24	21.49	42.3669	1.56384	0.482274	3.24264	0.00118428	0.00790303	gene-BXYJ_LOCUS11207
gene-BXYJ_LOCUS11211	613.35	4074.44	2343.89	-2.73187	0.285682	-9.56262	1.14815e-21	2.28387e-19	gene-BXYJ_LOCUS11211
gene-BXYJ_LOCUS11215	362.28	964.95	663.615	-1.41407	0.303539	-4.65862	3.18341e-06	5.54273e-05	gene-BXYJ_LOCUS11215
gene-BXYJ_LOCUS11217	41.48	2.41	21.9448	4.05853	0.843149	4.81354	1.48278e-06	2.86322e-05	gene-BXYJ_LOCUS11217
gene-BXYJ_LOCUS11219	36.19	6.75	21.471	2.39899	0.715269	3.35397	0.000796597	0.00572643	gene-BXYJ_LOCUS11219
gene-BXYJ_LOCUS11226	135.01	364.74	249.874	-1.4331	0.341023	-4.20235	2.6416e-05	0.00034053	gene-BXYJ_LOCUS11226
gene-BXYJ_LOCUS11232	124.13	265.27	194.699	-1.09325	0.406085	-2.69218	0.00709867	0.0328175	gene-BXYJ_LOCUS11232
gene-BXYJ_LOCUS11233	456.56	1566.37	1011.46	-1.77846	0.308641	-5.76222	8.3016e-09	2.98385e-07	gene-BXYJ_LOCUS11233
gene-BXYJ_LOCUS11235	159.78	15.86	87.8222	3.32013	0.386457	8.59122	8.60529e-18	1.27508e-15	gene-BXYJ_LOCUS11235
gene-BXYJ_LOCUS11238	42.95	14.42	28.6854	1.58549	0.610322	2.5978	0.00938242	0.0410368	gene-BXYJ_LOCUS11238
gene-BXYJ_LOCUS11248	45.1	3.91	24.5014	3.51775	0.837113	4.20224	2.64291e-05	0.00034053	gene-BXYJ_LOCUS11248
gene-BXYJ_LOCUS11254	6.05	30.11	18.08	-2.31231	0.771583	-2.99685	0.00272789	0.0153668	gene-BXYJ_LOCUS11254
gene-BXYJ_LOCUS11255	387.98	1074.46	731.224	-1.46975	0.257537	-5.70695	1.15018e-08	3.99564e-07	gene-BXYJ_LOCUS11255
gene-BXYJ_LOCUS11261	116.78	355.9	236.342	-1.60822	0.290448	-5.53702	3.07659e-08	9.64907e-07	gene-BXYJ_LOCUS11261
gene-BXYJ_LOCUS11264	612.29	2088.71	1350.5	-1.76989	0.350692	-5.04686	4.49141e-07	1.02065e-05	gene-BXYJ_LOCUS11264
gene-BXYJ_LOCUS11276	49.82	140.47	95.1449	-1.49372	0.464207	-3.21779	0.00129181	0.00845453	gene-BXYJ_LOCUS11276
gene-BXYJ_LOCUS1128	562.77	160.3	361.537	1.81446	0.274981	6.5985	4.15329e-11	2.32857e-09	gene-BXYJ_LOCUS1128
gene-BXYJ_LOCUS11284	246.99	788.72	517.855	-1.67519	0.294595	-5.6864	1.29744e-08	4.43296e-07	gene-BXYJ_LOCUS11284
gene-BXYJ_LOCUS1129	275.75	638.92	457.339	-1.21263	0.324992	-3.73127	0.000190515	0.00176208	gene-BXYJ_LOCUS1129
gene-BXYJ_LOCUS11291	153.77	47.42	100.595	1.69974	0.524615	3.23997	0.00119543	0.00795143	gene-BXYJ_LOCUS11291
gene-BXYJ_LOCUS113	111.1	29.22	70.1602	1.93418	0.396941	4.8727	1.10081e-06	2.20481e-05	gene-BXYJ_LOCUS113
gene-BXYJ_LOCUS11301	129.73	53.94	91.8377	1.26292	0.405793	3.11222	0.00185684	0.0112422	gene-BXYJ_LOCUS11301
gene-BXYJ_LOCUS11307	20.04	1.64	10.839	3.58009	0.993662	3.60293	0.00031465	0.00265025	gene-BXYJ_LOCUS11307
gene-BXYJ_LOCUS11313	788.17	168.94	478.555	2.22083	0.298727	7.43431	1.05111e-13	9.36394e-12	gene-BXYJ_LOCUS11313
gene-BXYJ_LOCUS11314	366.29	64.17	215.23	2.52121	0.610403	4.13041	3.62123e-05	0.000441882	gene-BXYJ_LOCUS11314
gene-BXYJ_LOCUS11332	18.95	68.39	43.6729	-1.85087	0.538786	-3.43526	0.000591988	0.00448891	gene-BXYJ_LOCUS11332
gene-BXYJ_LOCUS11339	134.15	40.65	87.3967	1.72919	0.510825	3.38508	0.000711574	0.00521594	gene-BXYJ_LOCUS11339
gene-BXYJ_LOCUS11340	746.19	312.68	529.434	1.25508	0.259942	4.82831	1.37699e-06	2.68393e-05	gene-BXYJ_LOCUS11340
gene-BXYJ_LOCUS11346	29.42	67.4	48.4128	-1.19181	0.463572	-2.57093	0.0101427	0.0435232	gene-BXYJ_LOCUS11346
gene-BXYJ_LOCUS11349	123.45	12.88	68.167	3.27995	0.441106	7.43574	1.03982e-13	9.32051e-12	gene-BXYJ_LOCUS11349
gene-BXYJ_LOCUS11352	3.74	66.79	35.2621	-4.15579	0.793055	-5.24023	1.60376e-07	4.10003e-06	gene-BXYJ_LOCUS11352
gene-BXYJ_LOCUS11355	15.51	89.94	52.7254	-2.53908	0.814339	-3.11797	0.00182101	0.0110639	gene-BXYJ_LOCUS11355
gene-BXYJ_LOCUS11356	12.59	58.69	35.6407	-2.22327	0.648346	-3.42915	0.000605479	0.00457211	gene-BXYJ_LOCUS11356
gene-BXYJ_LOCUS11361	4.17	31.42	17.797	-2.92085	0.864279	-3.37952	0.000726125	0.00530653	gene-BXYJ_LOCUS11361
gene-BXYJ_LOCUS11362	54.44	146.39	100.414	-1.4258	0.434075	-3.28468	0.00102097	0.00702002	gene-BXYJ_LOCUS11362
gene-BXYJ_LOCUS11365	1687.01	3539.32	2613.17	-1.06913	0.259494	-4.12007	3.78759e-05	0.000457919	gene-BXYJ_LOCUS11365
gene-BXYJ_LOCUS11368	68.51	382.28	225.395	-2.48034	0.439151	-5.64804	1.62288e-08	5.40501e-07	gene-BXYJ_LOCUS11368
gene-BXYJ_LOCUS11369	21.16	183.06	102.108	-3.1162	0.440182	-7.07935	1.44833e-12	1.03602e-10	gene-BXYJ_LOCUS11369
gene-BXYJ_LOCUS11377	8.34	34.52	21.4318	-2.04903	0.640153	-3.20084	0.00137027	0.00887104	gene-BXYJ_LOCUS11377
gene-BXYJ_LOCUS11378	48.53	225.04	136.787	-2.21674	0.400431	-5.53588	3.09675e-08	9.67053e-07	gene-BXYJ_LOCUS11378
gene-BXYJ_LOCUS11381	88.32	21.55	54.9375	2.02107	0.577444	3.50002	0.000465224	0.00366153	gene-BXYJ_LOCUS11381
gene-BXYJ_LOCUS1140	1943.43	552.83	1248.13	1.81423	0.242553	7.47973	7.44733e-14	6.93222e-12	gene-BXYJ_LOCUS1140
gene-BXYJ_LOCUS11401	62.74	512.29	287.515	-3.02795	0.488615	-6.19701	5.75447e-10	2.60314e-08	gene-BXYJ_LOCUS11401
gene-BXYJ_LOCUS11405	1515.21	3649.69	2582.45	-1.26841	0.254415	-4.98561	6.17682e-07	1.32683e-05	gene-BXYJ_LOCUS11405
gene-BXYJ_LOCUS11417	2036.06	343.72	1189.89	2.56647	0.554953	4.62466	3.75212e-06	6.34278e-05	gene-BXYJ_LOCUS11417
gene-BXYJ_LOCUS11426	3.38	26.12	14.7529	-2.94667	0.85774	-3.43539	0.000591707	0.00448891	gene-BXYJ_LOCUS11426
gene-BXYJ_LOCUS11433	119.83	316.17	218	-1.39851	0.328912	-4.25194	2.11924e-05	0.000283105	gene-BXYJ_LOCUS11433
gene-BXYJ_LOCUS11435	14.77	65.49	40.129	-2.15027	0.496106	-4.33431	1.46219e-05	0.000205542	gene-BXYJ_LOCUS11435
gene-BXYJ_LOCUS11457	705.52	2143.71	1424.62	-1.60353	0.237713	-6.74566	1.52333e-11	9.21678e-10	gene-BXYJ_LOCUS11457
gene-BXYJ_LOCUS11468	50.81	11.37	31.0867	2.16174	0.772774	2.79738	0.0051519	0.025904	gene-BXYJ_LOCUS11468
gene-BXYJ_LOCUS11471	485.48	203.25	344.362	1.25519	0.350038	3.58588	0.000335948	0.00279399	gene-BXYJ_LOCUS11471
gene-BXYJ_LOCUS11478	51.4	106.28	78.8432	-1.04385	0.376538	-2.77223	0.00556734	0.027451	gene-BXYJ_LOCUS11478
gene-BXYJ_LOCUS11479	4.09	25.55	14.8212	-2.63132	0.80058	-3.28677	0.00101345	0.00698448	gene-BXYJ_LOCUS11479
gene-BXYJ_LOCUS1149	112.86	250.39	181.627	-1.14708	0.37178	-3.08537	0.002033	0.012084	gene-BXYJ_LOCUS1149
gene-BXYJ_LOCUS11493	73.24	19.29	46.268	1.92001	0.527993	3.63643	0.000276441	0.00238231	gene-BXYJ_LOCUS11493
gene-BXYJ_LOCUS11494	304.66	120.47	212.563	1.3403	0.335166	3.99892	6.36311e-05	0.00070807	gene-BXYJ_LOCUS11494
gene-BXYJ_LOCUS11495	88.86	25.65	57.2533	1.79757	0.448919	4.00421	6.22256e-05	0.000698282	gene-BXYJ_LOCUS11495
gene-BXYJ_LOCUS115	12.47	1.39	6.92945	3.14431	1.06755	2.94534	0.00322602	0.0176507	gene-BXYJ_LOCUS115
gene-BXYJ_LOCUS11504	761.66	174.93	468.299	2.12292	0.421409	5.03767	4.71224e-07	1.06749e-05	gene-BXYJ_LOCUS11504
gene-BXYJ_LOCUS11505	88.57	40.72	64.6432	1.1304	0.42211	2.67796	0.00740712	0.034008	gene-BXYJ_LOCUS11505
gene-BXYJ_LOCUS11506	70.85	232.92	151.885	-1.71695	0.383345	-4.47887	7.5038e-06	0.000114698	gene-BXYJ_LOCUS11506
gene-BXYJ_LOCUS11507	54.54	269.3	161.918	-2.30248	0.322163	-7.14695	8.87272e-13	6.64127e-11	gene-BXYJ_LOCUS11507
gene-BXYJ_LOCUS11510	13.29	43.87	28.5795	-1.72895	0.606113	-2.85252	0.00433744	0.0225264	gene-BXYJ_LOCUS11510
gene-BXYJ_LOCUS11514	114.26	21.82	68.037	2.401	0.813043	2.9531	0.00314597	0.0172705	gene-BXYJ_LOCUS11514
gene-BXYJ_LOCUS11521	3.67	25.84	14.7551	-2.79796	0.866549	-3.22886	0.00124286	0.00819814	gene-BXYJ_LOCUS11521
gene-BXYJ_LOCUS1153	169.2	549.22	359.213	-1.69965	0.33503	-5.07314	3.91308e-07	9.03367e-06	gene-BXYJ_LOCUS1153
gene-BXYJ_LOCUS11530	10.75	33.8	22.2774	-1.6436	0.646327	-2.54298	0.0109912	0.0464502	gene-BXYJ_LOCUS11530
gene-BXYJ_LOCUS11540	25229.5	1368.81	13299.1	4.20376	0.364311	11.5389	8.39573e-31	3.1458e-28	gene-BXYJ_LOCUS11540
gene-BXYJ_LOCUS11543	6581.88	381.23	3481.55	4.10947	0.543756	7.55757	4.1068e-14	3.92335e-12	gene-BXYJ_LOCUS11543
gene-BXYJ_LOCUS11544	238.19	873.39	555.792	-1.8744	0.570989	-3.28273	0.00102807	0.00706178	gene-BXYJ_LOCUS11544
gene-BXYJ_LOCUS11556	39.35	248.13	143.736	-2.65674	0.480057	-5.53423	3.12606e-08	9.70158e-07	gene-BXYJ_LOCUS11556
gene-BXYJ_LOCUS11557	64.1	451.73	257.915	-2.81551	0.437955	-6.42876	1.2865e-10	6.63503e-09	gene-BXYJ_LOCUS11557
gene-BXYJ_LOCUS11558	21.26	74.45	47.8576	-1.80637	0.466524	-3.87198	0.000107955	0.00110163	gene-BXYJ_LOCUS11558
gene-BXYJ_LOCUS11563	171.06	391.28	281.169	-1.19501	0.437509	-2.7314	0.00630657	0.0300255	gene-BXYJ_LOCUS11563
gene-BXYJ_LOCUS11565	336.61	736.67	536.643	-1.13026	0.287387	-3.93288	8.39346e-05	0.000889513	gene-BXYJ_LOCUS11565
gene-BXYJ_LOCUS11567	14.62	47.38	30.9987	-1.69673	0.575144	-2.95009	0.00317682	0.0174078	gene-BXYJ_LOCUS11567
gene-BXYJ_LOCUS11569	37.39	5.27	21.3327	2.88662	0.872798	3.30731	0.000941956	0.00657287	gene-BXYJ_LOCUS11569
gene-BXYJ_LOCUS11570	690.09	329.73	509.912	1.0643	0.392474	2.71177	0.00669257	0.0313594	gene-BXYJ_LOCUS11570
gene-BXYJ_LOCUS11571	208.68	96.42	152.548	1.11641	0.375894	2.97001	0.00297793	0.0165237	gene-BXYJ_LOCUS11571
gene-BXYJ_LOCUS11572	82.13	29.66	55.8973	1.46278	0.441491	3.31327	0.000922115	0.00646237	gene-BXYJ_LOCUS11572
gene-BXYJ_LOCUS11578	259.06	581.89	420.475	-1.1679	0.26686	-4.37646	1.20622e-05	0.000173766	gene-BXYJ_LOCUS11578
gene-BXYJ_LOCUS11584	33.96	10.33	22.1445	1.73425	0.647605	2.67794	0.0074077	0.034008	gene-BXYJ_LOCUS11584
gene-BXYJ_LOCUS11606	2336.04	6329.27	4332.65	-1.43803	0.22598	-6.36351	1.97199e-10	9.67406e-09	gene-BXYJ_LOCUS11606
gene-BXYJ_LOCUS11609	290.86	1051.79	671.325	-1.85478	0.252982	-7.33164	2.27359e-13	1.91947e-11	gene-BXYJ_LOCUS11609
gene-BXYJ_LOCUS11614	22.41	66.97	44.6929	-1.58201	0.479307	-3.30063	0.000964696	0.00670898	gene-BXYJ_LOCUS11614
gene-BXYJ_LOCUS11618	2382.66	357.66	1370.16	2.73581	0.586901	4.66145	3.13985e-06	5.48001e-05	gene-BXYJ_LOCUS11618
gene-BXYJ_LOCUS11622	59.33	23.78	41.5546	1.32563	0.465568	2.84735	0.00440851	0.0227896	gene-BXYJ_LOCUS11622
gene-BXYJ_LOCUS11632	33.01	88.15	60.5824	-1.41572	0.399295	-3.54556	0.000391778	0.00316056	gene-BXYJ_LOCUS11632
gene-BXYJ_LOCUS11635	67.43	22.48	44.9522	1.59807	0.488122	3.27391	0.00106069	0.00724811	gene-BXYJ_LOCUS11635
gene-BXYJ_LOCUS11641	537.1	137.58	337.341	1.96513	0.320548	6.13052	8.75921e-10	3.84267e-08	gene-BXYJ_LOCUS11641
gene-BXYJ_LOCUS11667	873.19	2003.63	1438.41	-1.19859	0.330845	-3.6228	0.000291426	0.00248345	gene-BXYJ_LOCUS11667
gene-BXYJ_LOCUS11669	23.92	59.1	41.5111	-1.3102	0.489525	-2.67647	0.00744016	0.0341462	gene-BXYJ_LOCUS11669
gene-BXYJ_LOCUS11671	737.77	2453.23	1595.5	-1.7332	0.25844	-6.7064	1.99484e-11	1.17753e-09	gene-BXYJ_LOCUS11671
gene-BXYJ_LOCUS11672	97.23	9.04	53.1325	3.45059	0.690103	5.0001	5.72998e-07	1.24745e-05	gene-BXYJ_LOCUS11672
gene-BXYJ_LOCUS11675	219.39	66.87	143.127	1.71059	0.559872	3.05532	0.00224823	0.0130638	gene-BXYJ_LOCUS11675
gene-BXYJ_LOCUS11678	7.54	30.42	18.9813	-2.01035	0.673606	-2.98445	0.00284086	0.0158723	gene-BXYJ_LOCUS11678
gene-BXYJ_LOCUS11681	104.78	34.53	69.6581	1.59561	0.623522	2.55903	0.0104965	0.044816	gene-BXYJ_LOCUS11681
gene-BXYJ_LOCUS1169	383.25	160.65	271.946	1.25489	0.314377	3.99167	6.56098e-05	0.000724502	gene-BXYJ_LOCUS1169
gene-BXYJ_LOCUS11699	58.69	143.8	101.247	-1.28957	0.498418	-2.58733	0.0096723	0.0419759	gene-BXYJ_LOCUS11699
gene-BXYJ_LOCUS1170	54.83	194.63	124.732	-1.83022	0.498293	-3.67297	0.000239745	0.00212393	gene-BXYJ_LOCUS1170
gene-BXYJ_LOCUS11702	115.83	44.56	80.1948	1.3736	0.377006	3.64344	0.000269015	0.00233077	gene-BXYJ_LOCUS11702
gene-BXYJ_LOCUS11705	79.42	12.64	46.0267	2.62798	0.54575	4.81536	1.46931e-06	2.84479e-05	gene-BXYJ_LOCUS11705
gene-BXYJ_LOCUS1171	504.02	1311.09	907.551	-1.37955	0.246818	-5.58935	2.27925e-08	7.38772e-07	gene-BXYJ_LOCUS1171
gene-BXYJ_LOCUS11713	91.69	23.86	57.775	1.93524	0.619251	3.12512	0.0017773	0.0108666	gene-BXYJ_LOCUS11713
gene-BXYJ_LOCUS11718	59.26	19.32	39.2889	1.60212	0.591745	2.70745	0.00678014	0.0316879	gene-BXYJ_LOCUS11718
gene-BXYJ_LOCUS1172	202.01	460.63	331.321	-1.19033	0.302672	-3.93274	8.39834e-05	0.000889513	gene-BXYJ_LOCUS1172
gene-BXYJ_LOCUS11721	35.52	11.77	23.6412	1.58802	0.607172	2.61543	0.00891146	0.0394604	gene-BXYJ_LOCUS11721
gene-BXYJ_LOCUS11745	182.4	61.78	122.092	1.56697	0.322812	4.85412	1.20924e-06	2.39228e-05	gene-BXYJ_LOCUS11745
gene-BXYJ_LOCUS11748	17.43	58.61	38.0212	-1.74643	0.543127	-3.21552	0.00130209	0.00850997	gene-BXYJ_LOCUS11748
gene-BXYJ_LOCUS11761	1225.38	471.7	848.54	1.37681	0.357921	3.84667	0.000119733	0.00120072	gene-BXYJ_LOCUS11761
gene-BXYJ_LOCUS11764	30.01	103.37	66.6856	-1.7792	0.60748	-2.92882	0.00340248	0.0184494	gene-BXYJ_LOCUS11764
gene-BXYJ_LOCUS11766	212.88	541.5	377.19	-1.34668	0.264585	-5.08976	3.58513e-07	8.32955e-06	gene-BXYJ_LOCUS11766
gene-BXYJ_LOCUS11768	3.76	22.33	13.0441	-2.5724	0.784645	-3.27842	0.0010439	0.00715337	gene-BXYJ_LOCUS11768
gene-BXYJ_LOCUS11780	545.48	200.22	372.849	1.44444	0.272125	5.30801	1.10829e-07	2.98197e-06	gene-BXYJ_LOCUS11780
gene-BXYJ_LOCUS11787	48.96	165.01	106.983	-1.75404	0.420064	-4.17564	2.97148e-05	0.000375207	gene-BXYJ_LOCUS11787
gene-BXYJ_LOCUS11792	190.83	95.26	143.043	1.00061	0.354054	2.82616	0.00471094	0.0240533	gene-BXYJ_LOCUS11792
gene-BXYJ_LOCUS11800	96.51	28.9	62.7062	1.73412	0.557502	3.11052	0.00186758	0.0112808	gene-BXYJ_LOCUS11800
gene-BXYJ_LOCUS11802	296.29	1076.96	686.627	-1.862	0.439258	-4.23897	2.2455e-05	0.000296595	gene-BXYJ_LOCUS11802
gene-BXYJ_LOCUS11803	1470.88	3060.27	2265.58	-1.05687	0.22359	-4.72682	2.28062e-06	4.17089e-05	gene-BXYJ_LOCUS11803
gene-BXYJ_LOCUS11804	378.22	81.09	229.66	2.21848	0.55023	4.03191	5.53254e-05	0.000629115	gene-BXYJ_LOCUS11804
gene-BXYJ_LOCUS1181	27.22	62.42	44.8167	-1.20012	0.449711	-2.66865	0.00761574	0.0347427	gene-BXYJ_LOCUS1181
gene-BXYJ_LOCUS11811	1942.25	939.17	1440.71	1.04834	0.30188	3.47271	0.000515238	0.00399241	gene-BXYJ_LOCUS11811
gene-BXYJ_LOCUS11822	56.06	19.91	37.9877	1.49289	0.46913	3.18225	0.00146135	0.00932759	gene-BXYJ_LOCUS11822
gene-BXYJ_LOCUS1183	150.33	364.14	257.235	-1.27725	0.493423	-2.58856	0.00963779	0.0418762	gene-BXYJ_LOCUS1183
gene-BXYJ_LOCUS11836	98.77	26.51	62.6401	1.89909	0.376072	5.04979	4.42304e-07	1.00669e-05	gene-BXYJ_LOCUS11836
gene-BXYJ_LOCUS1184	27.52	6.56	17.0395	2.07326	0.727985	2.84794	0.00440033	0.0227635	gene-BXYJ_LOCUS1184
gene-BXYJ_LOCUS11848	733.33	365.88	549.605	1.00374	0.289055	3.4725	0.000515632	0.00399333	gene-BXYJ_LOCUS11848
gene-BXYJ_LOCUS11849	6823.34	1771.28	4297.31	1.94603	0.377631	5.15326	2.56001e-07	6.18535e-06	gene-BXYJ_LOCUS11849
gene-BXYJ_LOCUS11854	308.13	697.87	503.003	-1.1802	0.287935	-4.09885	4.15203e-05	0.000491776	gene-BXYJ_LOCUS11854
gene-BXYJ_LOCUS11856	359.47	176	267.735	1.02744	0.345747	2.97166	0.00296198	0.0164415	gene-BXYJ_LOCUS11856
gene-BXYJ_LOCUS1186	6.84	44.18	25.5095	-2.70002	0.863569	-3.12658	0.0017685	0.0108356	gene-BXYJ_LOCUS1186
gene-BXYJ_LOCUS11862	75.04	300.33	187.687	-2.00152	0.54324	-3.68441	0.000229236	0.00204845	gene-BXYJ_LOCUS11862
gene-BXYJ_LOCUS11867	101.11	272.44	186.774	-1.42872	0.527936	-2.70624	0.00680498	0.0317836	gene-BXYJ_LOCUS11867
gene-BXYJ_LOCUS11869	2509.34	1246.51	1877.93	1.00957	0.268058	3.76622	0.000165735	0.00157257	gene-BXYJ_LOCUS11869
gene-BXYJ_LOCUS11871	1.88	14.26	8.07098	-2.91622	1.03414	-2.81994	0.00480331	0.0244733	gene-BXYJ_LOCUS11871
gene-BXYJ_LOCUS11876	4214.57	970.78	2592.68	2.11873	0.379956	5.57625	2.45763e-08	7.84335e-07	gene-BXYJ_LOCUS11876
gene-BXYJ_LOCUS11882	132.36	1269.12	700.738	-3.26148	0.519519	-6.27789	3.43188e-10	1.62327e-08	gene-BXYJ_LOCUS11882
gene-BXYJ_LOCUS11885	331.84	1274.33	803.085	-1.94048	0.305721	-6.34724	2.19218e-10	1.06821e-08	gene-BXYJ_LOCUS11885
gene-BXYJ_LOCUS11893	12.48	47.13	29.8057	-1.90822	0.747728	-2.55203	0.0107097	0.0454991	gene-BXYJ_LOCUS11893
gene-BXYJ_LOCUS11894	1.88	32.37	17.1275	-4.11047	0.939338	-4.37593	1.20918e-05	0.000174019	gene-BXYJ_LOCUS11894
gene-BXYJ_LOCUS11905	46.02	124.43	85.2218	-1.43522	0.39638	-3.62082	0.000293667	0.0024974	gene-BXYJ_LOCUS11905
gene-BXYJ_LOCUS11916	70.1	17.46	43.7823	2.00772	0.532201	3.77249	0.000161624	0.00153996	gene-BXYJ_LOCUS11916
gene-BXYJ_LOCUS11918	427.7	926.41	677.057	-1.11562	0.26733	-4.17318	3.00377e-05	0.000378531	gene-BXYJ_LOCUS11918
gene-BXYJ_LOCUS11934	35.6	78.84	57.2159	-1.14103	0.450589	-2.5323	0.0113315	0.0476391	gene-BXYJ_LOCUS11934
gene-BXYJ_LOCUS1194	904.47	2616.82	1760.65	-1.53265	0.231342	-6.62505	3.4714e-11	1.9619e-09	gene-BXYJ_LOCUS1194
gene-BXYJ_LOCUS11942	73.59	28.72	51.1589	1.36208	0.473465	2.87683	0.00401697	0.0211495	gene-BXYJ_LOCUS11942
gene-BXYJ_LOCUS11945	560.15	1443.4	1001.78	-1.36596	0.267789	-5.10089	3.38066e-07	7.89238e-06	gene-BXYJ_LOCUS11945
gene-BXYJ_LOCUS11946	317.15	891.5	604.324	-1.49083	0.258883	-5.75872	8.47558e-09	3.03138e-07	gene-BXYJ_LOCUS11946
gene-BXYJ_LOCUS11950	19.02	4.14	11.5802	2.18491	0.814471	2.68261	0.00730505	0.0336111	gene-BXYJ_LOCUS11950
gene-BXYJ_LOCUS11951	414.86	1569.02	991.943	-1.91884	0.298489	-6.42852	1.28853e-10	6.63503e-09	gene-BXYJ_LOCUS11951
gene-BXYJ_LOCUS11956	79.28	420.6	249.944	-2.40699	0.505496	-4.76165	1.9202e-06	3.57936e-05	gene-BXYJ_LOCUS11956
gene-BXYJ_LOCUS11959	1917.22	684.03	1300.62	1.48685	0.238383	6.23722	4.45411e-10	2.05639e-08	gene-BXYJ_LOCUS11959
gene-BXYJ_LOCUS1196	100.53	36.11	68.3224	1.47825	0.380072	3.88938	0.0001005	0.00103501	gene-BXYJ_LOCUS1196
gene-BXYJ_LOCUS11968	255.69	67.52	161.605	1.91661	0.381562	5.02305	5.08571e-07	1.14318e-05	gene-BXYJ_LOCUS11968
gene-BXYJ_LOCUS11970	125.58	328.8	227.191	-1.39069	0.333273	-4.17283	3.00841e-05	0.000378547	gene-BXYJ_LOCUS11970
gene-BXYJ_LOCUS11972	305.49	859.27	582.38	-1.49255	0.2578	-5.78955	7.05744e-09	2.56845e-07	gene-BXYJ_LOCUS11972
gene-BXYJ_LOCUS11973	244.23	537.27	390.752	-1.13831	0.298511	-3.8133	0.000137123	0.00133814	gene-BXYJ_LOCUS11973
gene-BXYJ_LOCUS11974	153.51	405.11	279.306	-1.40131	0.283801	-4.93766	7.90645e-07	1.64484e-05	gene-BXYJ_LOCUS11974
gene-BXYJ_LOCUS1198	111.67	29.21	70.4365	1.93169	0.446769	4.3237	1.53433e-05	0.000213411	gene-BXYJ_LOCUS1198
gene-BXYJ_LOCUS11980	18.34	1.64	9.98806	3.45227	0.959541	3.59783	0.00032088	0.00269647	gene-BXYJ_LOCUS11980
gene-BXYJ_LOCUS11982	15.7	2.51	9.10395	2.70721	1.00325	2.69844	0.00696648	0.0323817	gene-BXYJ_LOCUS11982
gene-BXYJ_LOCUS12	45.73	135.4	90.566	-1.5677	0.349433	-4.48641	7.24326e-06	0.000111358	gene-BXYJ_LOCUS12
gene-BXYJ_LOCUS1200	17898.2	5984.54	11941.4	1.58054	0.251225	6.29132	3.14776e-10	1.50357e-08	gene-BXYJ_LOCUS1200
gene-BXYJ_LOCUS12006	83.54	18.94	51.2433	2.13649	0.568225	3.75993	0.000169958	0.00160056	gene-BXYJ_LOCUS12006
gene-BXYJ_LOCUS12015	81.47	31.29	56.3768	1.38117	0.440093	3.13836	0.00169893	0.0104898	gene-BXYJ_LOCUS12015
gene-BXYJ_LOCUS1202	345.67	147.38	246.525	1.23083	0.291068	4.22866	2.35088e-05	0.00030783	gene-BXYJ_LOCUS1202
gene-BXYJ_LOCUS12020	94.41	27.21	60.8119	1.80179	0.605899	2.97375	0.00294185	0.0163548	gene-BXYJ_LOCUS12020
gene-BXYJ_LOCUS12024	8.23	33.54	20.8828	-2.02184	0.682745	-2.96135	0.00306298	0.0168923	gene-BXYJ_LOCUS12024
gene-BXYJ_LOCUS12025	201.39	404.11	302.751	-1.00451	0.27239	-3.68774	0.00022625	0.00202551	gene-BXYJ_LOCUS12025
gene-BXYJ_LOCUS12029	54.23	10.08	32.1526	2.44682	0.598642	4.08728	4.36468e-05	0.000514444	gene-BXYJ_LOCUS12029
gene-BXYJ_LOCUS1204	158.76	74.9	116.829	1.0805	0.322719	3.34811	0.000813652	0.00582455	gene-BXYJ_LOCUS1204
gene-BXYJ_LOCUS12040	49.49	102.52	76.0082	-1.04912	0.361635	-2.90104	0.0037193	0.0198632	gene-BXYJ_LOCUS12040
gene-BXYJ_LOCUS12044	1100.06	549.59	824.828	1.00133	0.38884	2.57517	0.0100192	0.0431077	gene-BXYJ_LOCUS12044
gene-BXYJ_LOCUS12063	526.18	143.21	334.693	1.8749	0.272714	6.87495	6.20132e-12	3.98448e-10	gene-BXYJ_LOCUS12063
gene-BXYJ_LOCUS12067	329.57	130.72	230.148	1.33594	0.305778	4.36897	1.24833e-05	0.000179121	gene-BXYJ_LOCUS12067
gene-BXYJ_LOCUS12072	54.09	141.22	97.6539	-1.38422	0.408905	-3.38519	0.000711302	0.00521594	gene-BXYJ_LOCUS12072
gene-BXYJ_LOCUS12074	19.84	3.06	11.4462	2.68305	0.943412	2.84399	0.00445528	0.0229841	gene-BXYJ_LOCUS12074
gene-BXYJ_LOCUS12076	199.62	506.86	353.242	-1.3442	0.288824	-4.65403	3.25502e-06	5.62023e-05	gene-BXYJ_LOCUS12076
gene-BXYJ_LOCUS12079	251.43	636.01	443.723	-1.33994	0.334753	-4.00277	6.2605e-05	0.000700916	gene-BXYJ_LOCUS12079
gene-BXYJ_LOCUS12080	215.88	590.06	402.971	-1.45153	0.352355	-4.11951	3.79681e-05	0.000457919	gene-BXYJ_LOCUS12080
gene-BXYJ_LOCUS12081	3393.14	15921.3	9657.24	-2.23033	0.28967	-7.69956	1.36538e-14	1.39624e-12	gene-BXYJ_LOCUS12081
gene-BXYJ_LOCUS12085	32.4	90.98	61.6891	-1.4937	0.489531	-3.0513	0.00227854	0.0132039	gene-BXYJ_LOCUS12085
gene-BXYJ_LOCUS1209	77.43	3902.81	1990.12	-5.65541	1.48096	-3.81875	0.000134131	0.00131425	gene-BXYJ_LOCUS1209
gene-BXYJ_LOCUS12091	1.52	90.46	45.9934	-5.90577	1.07923	-5.4722	4.4449e-08	1.32535e-06	gene-BXYJ_LOCUS12091
gene-BXYJ_LOCUS12096	30.62	6.01	18.3177	2.33029	0.738274	3.1564	0.0015973	0.0100216	gene-BXYJ_LOCUS12096
gene-BXYJ_LOCUS12099	233.33	625.74	429.539	-1.42352	0.261333	-5.44717	5.11786e-08	1.48931e-06	gene-BXYJ_LOCUS12099
gene-BXYJ_LOCUS121	0	8.75	4.3729	-5.39712	1.64687	-3.27719	0.00104845	0.00717802	gene-BXYJ_LOCUS121
gene-BXYJ_LOCUS1210	569.67	139.64	354.653	2.03226	0.38832	5.23347	1.66353e-07	4.23792e-06	gene-BXYJ_LOCUS1210
gene-BXYJ_LOCUS12110	81.06	175.07	128.064	-1.11012	0.345281	-3.21513	0.00130385	0.00850997	gene-BXYJ_LOCUS12110
gene-BXYJ_LOCUS12115	157.16	66.11	111.635	1.25772	0.434748	2.89298	0.00381605	0.0202694	gene-BXYJ_LOCUS12115
gene-BXYJ_LOCUS12116	64.41	149.37	106.888	-1.21291	0.354228	-3.42409	0.000616863	0.00464358	gene-BXYJ_LOCUS12116
gene-BXYJ_LOCUS1212	83.61	20.74	52.1792	2.02415	0.518031	3.9074	9.32964e-05	0.000974646	gene-BXYJ_LOCUS1212
gene-BXYJ_LOCUS12124	1496.97	404.64	950.802	1.88664	0.247159	7.63333	2.28769e-14	2.291e-12	gene-BXYJ_LOCUS12124
gene-BXYJ_LOCUS12127	21.5	4.49	12.9943	2.25682	0.830883	2.71617	0.00660425	0.0310723	gene-BXYJ_LOCUS12127
gene-BXYJ_LOCUS12131	55.44	123.51	89.4727	-1.15207	0.377808	-3.04934	0.00229342	0.0132627	gene-BXYJ_LOCUS12131
gene-BXYJ_LOCUS12142	22.67	4.83	13.7485	2.2018	0.810595	2.71628	0.00660203	0.0310723	gene-BXYJ_LOCUS12142
gene-BXYJ_LOCUS12143	3210.32	1082.76	2146.54	1.56806	0.217867	7.19735	6.13954e-13	4.66766e-11	gene-BXYJ_LOCUS12143
gene-BXYJ_LOCUS12157	49.83	129.67	89.7478	-1.37796	0.358591	-3.8427	0.000121689	0.00121781	gene-BXYJ_LOCUS12157
gene-BXYJ_LOCUS12158	54.55	7.96	31.2563	2.76876	0.943878	2.93339	0.00335286	0.0182212	gene-BXYJ_LOCUS12158
gene-BXYJ_LOCUS12159	33.36	4.41	18.8852	2.94137	0.775383	3.79344	0.000148573	0.0014335	gene-BXYJ_LOCUS12159
gene-BXYJ_LOCUS12160	419.46	142.07	280.767	1.55898	0.323027	4.82618	1.39177e-06	2.70547e-05	gene-BXYJ_LOCUS12160
gene-BXYJ_LOCUS12164	103.83	7.9	55.8625	3.75596	0.577686	6.50174	7.93954e-11	4.22308e-09	gene-BXYJ_LOCUS12164
gene-BXYJ_LOCUS12176	12.62	44.36	28.4897	-1.80968	0.605018	-2.99112	0.00277952	0.0156077	gene-BXYJ_LOCUS12176
gene-BXYJ_LOCUS12177	73.76	152.85	113.303	-1.0533	0.411227	-2.56136	0.0104262	0.0445817	gene-BXYJ_LOCUS12177
gene-BXYJ_LOCUS12178	44.57	9.59	27.0766	2.21303	0.713107	3.10336	0.00191337	0.0115096	gene-BXYJ_LOCUS12178
gene-BXYJ_LOCUS12187	79.86	35.59	57.7247	1.17526	0.467767	2.51249	0.0119884	0.0497238	gene-BXYJ_LOCUS12187
gene-BXYJ_LOCUS12189	23.01	100.98	61.9922	-2.1371	0.42312	-5.05082	4.39918e-07	1.00441e-05	gene-BXYJ_LOCUS12189
gene-BXYJ_LOCUS1219	751.07	1810.39	1280.73	-1.26951	0.330502	-3.84117	0.00012245	0.00122301	gene-BXYJ_LOCUS1219
gene-BXYJ_LOCUS12191	50.21	371.44	210.825	-2.88456	0.429263	-6.71979	1.8199e-11	1.07864e-09	gene-BXYJ_LOCUS12191
gene-BXYJ_LOCUS12195	1964.88	934.34	1449.61	1.07256	0.23201	4.62289	3.78435e-06	6.38983e-05	gene-BXYJ_LOCUS12195
gene-BXYJ_LOCUS1220	5.7	28.96	17.3256	-2.35662	0.724655	-3.25205	0.00114574	0.00768469	gene-BXYJ_LOCUS1220
gene-BXYJ_LOCUS12207	45.09	11.71	28.4024	1.9279	0.75135	2.56591	0.0102904	0.0440659	gene-BXYJ_LOCUS12207
gene-BXYJ_LOCUS12212	172.11	48.41	110.265	1.82392	0.382041	4.77415	1.80469e-06	3.39455e-05	gene-BXYJ_LOCUS12212
gene-BXYJ_LOCUS12214	335.12	158.19	246.654	1.08626	0.425992	2.54994	0.010774	0.0456925	gene-BXYJ_LOCUS12214
gene-BXYJ_LOCUS12215	97	1.12	49.0598	6.41876	0.862745	7.43992	1.00744e-13	9.14312e-12	gene-BXYJ_LOCUS12215
gene-BXYJ_LOCUS12221	122.01	370.96	246.485	-1.60384	0.28392	-5.64891	1.61467e-08	5.39003e-07	gene-BXYJ_LOCUS12221
gene-BXYJ_LOCUS12223	4074.17	1226.69	2650.43	1.73169	0.218622	7.92091	2.35788e-15	2.69597e-13	gene-BXYJ_LOCUS12223
gene-BXYJ_LOCUS12226	103.26	35.71	69.4864	1.53628	0.47255	3.25105	0.00114979	0.00770116	gene-BXYJ_LOCUS12226
gene-BXYJ_LOCUS12227	26.14	277.11	151.621	-3.40427	0.422526	-8.05695	7.82247e-16	9.46584e-14	gene-BXYJ_LOCUS12227
gene-BXYJ_LOCUS1224	92.49	23.85	58.174	1.961	0.412217	4.7572	1.96299e-06	3.64013e-05	gene-BXYJ_LOCUS1224
gene-BXYJ_LOCUS12241	362.64	135.69	249.165	1.421	0.323125	4.39767	1.0942e-05	0.000159688	gene-BXYJ_LOCUS12241
gene-BXYJ_LOCUS12246	565.75	1594.86	1080.3	-1.49494	0.301536	-4.95775	7.13148e-07	1.50518e-05	gene-BXYJ_LOCUS12246
gene-BXYJ_LOCUS12249	91.41	24.79	58.1032	1.88039	0.426469	4.40921	1.0375e-05	0.000152331	gene-BXYJ_LOCUS12249
gene-BXYJ_LOCUS12254	11.4	41.48	26.4421	-1.86975	0.734	-2.54734	0.0108548	0.0459944	gene-BXYJ_LOCUS12254
gene-BXYJ_LOCUS12255	353.95	769.08	561.513	-1.11995	0.280863	-3.98755	6.67581e-05	0.00073439	gene-BXYJ_LOCUS12255
gene-BXYJ_LOCUS12258	224.9	86.6	155.755	1.38034	0.458236	3.01229	0.00259281	0.0146842	gene-BXYJ_LOCUS12258
gene-BXYJ_LOCUS12259	263.03	33.49	148.263	2.96702	0.348356	8.51722	1.63433e-17	2.34972e-15	gene-BXYJ_LOCUS12259
gene-BXYJ_LOCUS12263	18.91	2.59	10.7492	2.87872	0.88215	3.2633	0.00110124	0.00745162	gene-BXYJ_LOCUS12263
gene-BXYJ_LOCUS12264	185.17	19.54	102.357	3.25518	0.473456	6.87534	6.18401e-12	3.98448e-10	gene-BXYJ_LOCUS12264
gene-BXYJ_LOCUS12267	46.84	14.42	30.6292	1.69063	0.517997	3.26378	0.00109935	0.00744576	gene-BXYJ_LOCUS12267
gene-BXYJ_LOCUS12269	38.23	167.2	102.714	-2.13217	0.446418	-4.77618	1.78656e-06	3.37355e-05	gene-BXYJ_LOCUS12269
gene-BXYJ_LOCUS12270	93.07	538.54	315.803	-2.53281	0.282769	-8.95718	3.33083e-19	5.69024e-17	gene-BXYJ_LOCUS12270
gene-BXYJ_LOCUS12272	502.45	133.4	317.926	1.91573	0.39814	4.81169	1.4966e-06	2.88225e-05	gene-BXYJ_LOCUS12272
gene-BXYJ_LOCUS12277	79.74	185.48	132.607	-1.21982	0.354417	-3.44175	0.000577958	0.00440784	gene-BXYJ_LOCUS12277
gene-BXYJ_LOCUS12278	45.79	101.87	73.8313	-1.15407	0.447036	-2.58161	0.00983408	0.0425128	gene-BXYJ_LOCUS12278
gene-BXYJ_LOCUS12281	1717.08	12.7	864.888	7.11934	0.427107	16.6688	2.21147e-62	2.47022e-59	gene-BXYJ_LOCUS12281
gene-BXYJ_LOCUS12286	522.78	194.25	358.512	1.42829	0.452024	3.15976	0.001579	0.00993011	gene-BXYJ_LOCUS12286
gene-BXYJ_LOCUS12289	177	65.02	121.013	1.44832	0.496505	2.91702	0.00353391	0.0190553	gene-BXYJ_LOCUS12289
gene-BXYJ_LOCUS12305	132.02	278.19	205.106	-1.07502	0.390919	-2.74999	0.00595967	0.0289046	gene-BXYJ_LOCUS12305
gene-BXYJ_LOCUS12314	670.78	193.6	432.186	1.79128	0.513826	3.48616	0.000490002	0.00382544	gene-BXYJ_LOCUS12314
gene-BXYJ_LOCUS12315	19.35	3.71	11.529	2.38455	0.856307	2.78469	0.00535791	0.026672	gene-BXYJ_LOCUS12315
gene-BXYJ_LOCUS12316	1515.06	5460.57	3487.81	-1.84982	0.255068	-7.25227	4.09843e-13	3.38144e-11	gene-BXYJ_LOCUS12316
gene-BXYJ_LOCUS12317	51.86	16.2	34.0288	1.70049	0.617677	2.75304	0.00590438	0.0286748	gene-BXYJ_LOCUS12317
gene-BXYJ_LOCUS12321	94.66	30.81	62.7367	1.61453	0.387753	4.16379	3.13004e-05	0.000392774	gene-BXYJ_LOCUS12321
gene-BXYJ_LOCUS12332	192.66	63.78	128.219	1.59297	0.33617	4.73859	2.15208e-06	3.95575e-05	gene-BXYJ_LOCUS12332
gene-BXYJ_LOCUS12340	188.42	74.31	131.369	1.34038	0.362573	3.69686	0.000218281	0.00196264	gene-BXYJ_LOCUS12340
gene-BXYJ_LOCUS12349	48.76	15.33	32.0463	1.68593	0.620717	2.7161	0.00660561	0.0310723	gene-BXYJ_LOCUS12349
gene-BXYJ_LOCUS12350	60.91	137.36	99.1354	-1.17196	0.425528	-2.75414	0.00588467	0.0286173	gene-BXYJ_LOCUS12350
gene-BXYJ_LOCUS12359	39.27	96.94	68.1073	-1.30082	0.465301	-2.79565	0.00517952	0.0259807	gene-BXYJ_LOCUS12359
gene-BXYJ_LOCUS12363	554.7	159.6	357.149	1.79701	0.275321	6.52696	6.7118e-11	3.6097e-09	gene-BXYJ_LOCUS12363
gene-BXYJ_LOCUS12376	9975.49	1760.73	5868.11	2.50227	0.474772	5.27047	1.36077e-07	3.55391e-06	gene-BXYJ_LOCUS12376
gene-BXYJ_LOCUS12379	39.49	4.75	22.1183	3.01646	0.773185	3.90134	9.56615e-05	0.000994345	gene-BXYJ_LOCUS12379
gene-BXYJ_LOCUS12380	1.13	36.74	18.9347	-5.01688	1.24546	-4.02815	5.62184e-05	0.00063827	gene-BXYJ_LOCUS12380
gene-BXYJ_LOCUS12383	162.24	5.54	83.889	4.85053	0.499578	9.70926	2.75321e-22	5.87932e-20	gene-BXYJ_LOCUS12383
gene-BXYJ_LOCUS12384	235.4	483.69	359.544	-1.03971	0.328345	-3.16651	0.00154279	0.00974038	gene-BXYJ_LOCUS12384
gene-BXYJ_LOCUS12390	220.04	63.57	141.806	1.78673	0.357038	5.00432	5.60598e-07	1.22782e-05	gene-BXYJ_LOCUS12390
gene-BXYJ_LOCUS12391	1660.17	39.59	849.879	5.37822	0.373884	14.3847	6.45316e-47	4.93191e-44	gene-BXYJ_LOCUS12391
gene-BXYJ_LOCUS12392	25.17	4.6	14.8811	2.42163	0.710115	3.4102	0.000649148	0.00483399	gene-BXYJ_LOCUS12392
gene-BXYJ_LOCUS1240	347.9	1140.45	744.175	-1.7127	0.241159	-7.10196	1.22997e-12	8.8418e-11	gene-BXYJ_LOCUS1240
gene-BXYJ_LOCUS12416	46.6	7.25	26.9259	2.69848	0.971336	2.77811	0.00546762	0.0270512	gene-BXYJ_LOCUS12416
gene-BXYJ_LOCUS12420	111.94	33.07	72.5078	1.77334	0.471492	3.76113	0.000169147	0.00159656	gene-BXYJ_LOCUS12420
gene-BXYJ_LOCUS12423	833.36	1842.31	1337.84	-1.14442	0.249907	-4.57939	4.66335e-06	7.66024e-05	gene-BXYJ_LOCUS12423
gene-BXYJ_LOCUS12435	61.41	4.5	32.9538	3.76376	0.607833	6.1921	5.93682e-10	2.66899e-08	gene-BXYJ_LOCUS12435
gene-BXYJ_LOCUS12440	11.04	0.53	5.7847	4.31189	1.49752	2.87935	0.00398492	0.0210189	gene-BXYJ_LOCUS12440
gene-BXYJ_LOCUS12441	5.76	30.99	18.3741	-2.44151	0.904922	-2.69803	0.00697504	0.0323904	gene-BXYJ_LOCUS12441
gene-BXYJ_LOCUS12444	38.05	5.33	21.6924	2.80568	0.807027	3.47656	0.000507883	0.00394594	gene-BXYJ_LOCUS12444
gene-BXYJ_LOCUS12451	47.25	14.04	30.6495	1.74601	0.484362	3.60475	0.000312449	0.00263632	gene-BXYJ_LOCUS12451
gene-BXYJ_LOCUS12452	66.89	209.72	138.305	-1.64695	0.403878	-4.07784	4.54561e-05	0.000532742	gene-BXYJ_LOCUS12452
gene-BXYJ_LOCUS12453	3037.26	7205.73	5121.5	-1.2464	0.292916	-4.25515	2.08913e-05	0.00027934	gene-BXYJ_LOCUS12453
gene-BXYJ_LOCUS12454	66.04	177.78	121.914	-1.42864	0.429722	-3.32456	0.000885597	0.0062426	gene-BXYJ_LOCUS12454
gene-BXYJ_LOCUS12458	1726.45	115.4	920.925	3.90878	0.368139	10.6177	2.46657e-26	7.30959e-24	gene-BXYJ_LOCUS12458
gene-BXYJ_LOCUS12459	1053.77	2878.58	1966.17	-1.44984	0.233402	-6.21177	5.23898e-10	2.39985e-08	gene-BXYJ_LOCUS12459
gene-BXYJ_LOCUS12465	62.58	205.92	134.251	-1.72067	0.389022	-4.42307	9.73068e-06	0.000144478	gene-BXYJ_LOCUS12465
gene-BXYJ_LOCUS12467	5.94	58.21	32.0726	-3.28646	0.683241	-4.81011	1.50846e-06	2.89357e-05	gene-BXYJ_LOCUS12467
gene-BXYJ_LOCUS12469	136.05	393.6	264.827	-1.53196	0.404524	-3.78708	0.000152427	0.00146582	gene-BXYJ_LOCUS12469
gene-BXYJ_LOCUS12471	6.58	39.6	23.0892	-2.57628	0.981001	-2.62618	0.00863493	0.0384154	gene-BXYJ_LOCUS12471
gene-BXYJ_LOCUS12472	243.53	113.43	178.478	1.10687	0.339661	3.25874	0.00111909	0.00754427	gene-BXYJ_LOCUS12472
gene-BXYJ_LOCUS12480	20.03	79.72	49.8736	-1.99398	0.485533	-4.10679	4.01191e-05	0.000478694	gene-BXYJ_LOCUS12480
gene-BXYJ_LOCUS12481	5.24	30.11	17.676	-2.51641	0.67847	-3.70895	0.000208122	0.00189476	gene-BXYJ_LOCUS12481
gene-BXYJ_LOCUS12482	98.71	1.04	49.8777	6.45886	0.855961	7.54573	4.49749e-14	4.2685e-12	gene-BXYJ_LOCUS12482
gene-BXYJ_LOCUS12483	65.41	4.56	34.9896	3.84475	0.689338	5.57745	2.44068e-08	7.82364e-07	gene-BXYJ_LOCUS12483
gene-BXYJ_LOCUS12486	57.09	4.94	31.0159	3.5159	0.921857	3.81393	0.000136772	0.00133562	gene-BXYJ_LOCUS12486
gene-BXYJ_LOCUS12488	150.92	9.12	80.0189	4.02835	0.446417	9.02375	1.81758e-19	3.14203e-17	gene-BXYJ_LOCUS12488
gene-BXYJ_LOCUS12491	637.5	237.18	437.337	1.4263	0.262663	5.43017	5.6301e-08	1.62212e-06	gene-BXYJ_LOCUS12491
gene-BXYJ_LOCUS12500	34.99	5.25	20.1194	2.72471	0.813908	3.34769	0.00081487	0.00582893	gene-BXYJ_LOCUS12500
gene-BXYJ_LOCUS12505	72.26	19.67	45.9655	1.89129	0.44922	4.21016	2.55192e-05	0.000331156	gene-BXYJ_LOCUS12505
gene-BXYJ_LOCUS12516	34.49	7.86	21.1764	2.11513	0.731872	2.89002	0.00385213	0.0204223	gene-BXYJ_LOCUS12516
gene-BXYJ_LOCUS1252	200.11	69.22	134.668	1.52755	0.352134	4.33797	1.43807e-05	0.00020274	gene-BXYJ_LOCUS1252
gene-BXYJ_LOCUS12521	57.22	8.55	32.8847	2.72806	0.607178	4.49301	7.02223e-06	0.000108826	gene-BXYJ_LOCUS12521
gene-BXYJ_LOCUS12522	23.7	2.86	13.2799	3.00036	0.956479	3.13688	0.00170754	0.0105377	gene-BXYJ_LOCUS12522
gene-BXYJ_LOCUS12525	45.43	172.58	109.005	-1.9256	0.372137	-5.17443	2.2861e-07	5.6075e-06	gene-BXYJ_LOCUS12525
gene-BXYJ_LOCUS12526	92.48	246.87	169.672	-1.41629	0.312635	-4.53019	5.89306e-06	9.39331e-05	gene-BXYJ_LOCUS12526
gene-BXYJ_LOCUS12528	15.65	125.92	70.7863	-3.00455	0.669716	-4.4863	7.24695e-06	0.000111358	gene-BXYJ_LOCUS12528
gene-BXYJ_LOCUS12529	135.11	20.7	77.9055	2.71202	0.802389	3.37993	0.000725052	0.00530135	gene-BXYJ_LOCUS12529
gene-BXYJ_LOCUS1253	469.09	194.61	331.847	1.27119	0.330357	3.84792	0.000119123	0.00119543	gene-BXYJ_LOCUS1253
gene-BXYJ_LOCUS12532	474.67	1369.2	921.936	-1.52892	0.328751	-4.65068	3.30838e-06	5.6786e-05	gene-BXYJ_LOCUS12532
gene-BXYJ_LOCUS12541	14.22	39.05	26.6355	-1.45215	0.523274	-2.77513	0.00551795	0.0272631	gene-BXYJ_LOCUS12541
gene-BXYJ_LOCUS12543	20.01	70.98	45.4957	-1.83018	0.603518	-3.03252	0.0024252	0.013903	gene-BXYJ_LOCUS12543
gene-BXYJ_LOCUS12544	65.53	400.25	232.887	-2.61124	0.559885	-4.6639	3.1028e-06	5.42187e-05	gene-BXYJ_LOCUS12544
gene-BXYJ_LOCUS12552	1823.59	5.35	914.468	8.40767	1.96303	4.283	1.84392e-05	0.000250474	gene-BXYJ_LOCUS12552
gene-BXYJ_LOCUS12558	635.27	105.49	370.38	2.58954	0.362514	7.14329	9.11245e-13	6.75112e-11	gene-BXYJ_LOCUS12558
gene-BXYJ_LOCUS1256	377.96	179.17	278.568	1.07686	0.418039	2.57597	0.00999586	0.0430201	gene-BXYJ_LOCUS1256
gene-BXYJ_LOCUS12563	407.98	1186.3	797.139	-1.54031	0.352479	-4.36994	1.24282e-05	0.000178506	gene-BXYJ_LOCUS12563
gene-BXYJ_LOCUS12565	98.1	41.36	69.7289	1.24201	0.39458	3.14769	0.00164568	0.0102606	gene-BXYJ_LOCUS12565
gene-BXYJ_LOCUS12579	38.37	14.63	26.5024	1.40411	0.522778	2.68586	0.00723436	0.0333281	gene-BXYJ_LOCUS12579
gene-BXYJ_LOCUS12580	210.91	103.25	157.08	1.03274	0.398255	2.59316	0.00950991	0.0414197	gene-BXYJ_LOCUS12580
gene-BXYJ_LOCUS12589	2.26	19.5	10.8808	-3.11678	0.914565	-3.40794	0.000654544	0.00486669	gene-BXYJ_LOCUS12589
gene-BXYJ_LOCUS12591	29.66	71.82	50.7397	-1.27742	0.468007	-2.72949	0.00634327	0.0301508	gene-BXYJ_LOCUS12591
gene-BXYJ_LOCUS12598	810.07	1755.06	1282.57	-1.11582	0.314362	-3.54947	0.000386015	0.00312622	gene-BXYJ_LOCUS12598
gene-BXYJ_LOCUS126	0	10.98	5.49008	-5.7218	1.58332	-3.61379	0.000301755	0.00255945	gene-BXYJ_LOCUS126
gene-BXYJ_LOCUS12603	95.54	312.38	203.956	-1.70887	0.327797	-5.21319	1.85616e-07	4.62321e-06	gene-BXYJ_LOCUS12603
gene-BXYJ_LOCUS12604	21102.7	9550.14	15326.4	1.14378	0.305019	3.74988	0.000176922	0.00165463	gene-BXYJ_LOCUS12604
gene-BXYJ_LOCUS12626	371.16	144.08	257.621	1.36435	0.267347	5.10328	3.33818e-07	7.80576e-06	gene-BXYJ_LOCUS12626
gene-BXYJ_LOCUS12627	199.97	49.44	124.709	2.0244	0.39161	5.16942	2.34816e-07	5.75002e-06	gene-BXYJ_LOCUS12627
gene-BXYJ_LOCUS1263	57.92	19.07	38.4963	1.60192	0.631548	2.53649	0.0111969	0.0471823	gene-BXYJ_LOCUS1263
gene-BXYJ_LOCUS12650	57.62	138.6	98.1087	-1.26623	0.359469	-3.5225	0.000427497	0.00340147	gene-BXYJ_LOCUS12650
gene-BXYJ_LOCUS12651	126.48	386.45	256.464	-1.61015	0.297407	-5.41396	6.16463e-08	1.75868e-06	gene-BXYJ_LOCUS12651
gene-BXYJ_LOCUS12659	43.16	9.76	26.4585	2.16541	0.597527	3.62396	0.000290126	0.00247673	gene-BXYJ_LOCUS12659
gene-BXYJ_LOCUS12662	87.32	238.58	162.948	-1.45035	0.334968	-4.32981	1.49241e-05	0.000209183	gene-BXYJ_LOCUS12662
gene-BXYJ_LOCUS12666	47.13	118.59	82.8619	-1.33065	0.398341	-3.34048	0.000836329	0.00596187	gene-BXYJ_LOCUS12666
gene-BXYJ_LOCUS12668	178.47	35.63	107.05	2.32571	0.423201	5.49553	3.89539e-08	1.18337e-06	gene-BXYJ_LOCUS12668
gene-BXYJ_LOCUS12674	29.08	90.1	59.5896	-1.6312	0.513526	-3.17647	0.00149079	0.00946556	gene-BXYJ_LOCUS12674
gene-BXYJ_LOCUS12676	65.8	174.55	120.174	-1.40762	0.334655	-4.20617	2.59739e-05	0.000336156	gene-BXYJ_LOCUS12676
gene-BXYJ_LOCUS12680	25.37	200.43	112.9	-2.9786	0.759844	-3.92001	8.85435e-05	0.000930348	gene-BXYJ_LOCUS12680
gene-BXYJ_LOCUS12683	109.96	238.01	173.984	-1.11374	0.320221	-3.47802	0.000505137	0.00392881	gene-BXYJ_LOCUS12683
gene-BXYJ_LOCUS12685	8518.19	194.27	4356.23	5.45233	0.560932	9.72012	2.47485e-22	5.36377e-20	gene-BXYJ_LOCUS12685
gene-BXYJ_LOCUS1269	17.63	2.42	10.0213	2.91384	0.904491	3.22152	0.0012751	0.00836682	gene-BXYJ_LOCUS1269
gene-BXYJ_LOCUS12690	53.42	12.67	33.0421	2.05923	0.790762	2.6041	0.00921148	0.0404198	gene-BXYJ_LOCUS12690
gene-BXYJ_LOCUS12691	122.28	36.57	79.4255	1.73825	0.44929	3.86888	0.000109335	0.0011118	gene-BXYJ_LOCUS12691
gene-BXYJ_LOCUS12696	639.6	84.32	361.96	2.92943	0.493874	5.93155	3.00093e-09	1.19061e-07	gene-BXYJ_LOCUS12696
gene-BXYJ_LOCUS12697	1148.06	7.87	577.961	7.21544	0.395298	18.2532	1.95152e-74	3.54225e-71	gene-BXYJ_LOCUS12697
gene-BXYJ_LOCUS12698	104.11	0.69	52.3996	7.49538	1.10794	6.76515	1.33173e-11	8.15952e-10	gene-BXYJ_LOCUS12698
gene-BXYJ_LOCUS12704	369.99	752.24	561.114	-1.02421	0.339223	-3.01929	0.00253364	0.0143889	gene-BXYJ_LOCUS12704
gene-BXYJ_LOCUS12709	57.25	1.9	29.576	4.86656	0.762944	6.37866	1.78648e-10	8.88407e-09	gene-BXYJ_LOCUS12709
gene-BXYJ_LOCUS12717	1.51	26.7	14.1083	-4.1485	1.26839	-3.27068	0.00107289	0.00731774	gene-BXYJ_LOCUS12717
gene-BXYJ_LOCUS12718	15029.3	1000.17	8014.72	3.9099	0.33886	11.5384	8.44887e-31	3.1458e-28	gene-BXYJ_LOCUS12718
gene-BXYJ_LOCUS12723	50.95	191.15	121.049	-1.90559	0.444122	-4.2907	1.7811e-05	0.000243077	gene-BXYJ_LOCUS12723
gene-BXYJ_LOCUS12726	8823.42	3529.59	6176.51	1.32182	0.215179	6.1429	8.10264e-10	3.57624e-08	gene-BXYJ_LOCUS12726
gene-BXYJ_LOCUS12732	22.2	3.81	13.0043	2.52389	0.868327	2.90662	0.00365361	0.0195772	gene-BXYJ_LOCUS12732
gene-BXYJ_LOCUS12739	122.27	27.7	74.9871	2.14441	0.420962	5.09407	3.50456e-07	8.15541e-06	gene-BXYJ_LOCUS12739
gene-BXYJ_LOCUS12740	197.69	585.18	391.432	-1.56492	0.400952	-3.903	9.50061e-05	0.000988948	gene-BXYJ_LOCUS12740
gene-BXYJ_LOCUS12749	35.92	13.6	24.7575	1.41909	0.560667	2.53108	0.0113712	0.0477366	gene-BXYJ_LOCUS12749
gene-BXYJ_LOCUS1275	383.33	1078.69	731.011	-1.49224	0.346286	-4.30927	1.63795e-05	0.000226306	gene-BXYJ_LOCUS1275
gene-BXYJ_LOCUS12751	42.25	93.37	67.809	-1.14086	0.410914	-2.77639	0.00549659	0.0271853	gene-BXYJ_LOCUS12751
gene-BXYJ_LOCUS12753	38.37	7.06	22.7148	2.45518	0.811002	3.02734	0.00246716	0.0140824	gene-BXYJ_LOCUS12753
gene-BXYJ_LOCUS12754	331.62	72	201.807	2.20087	0.321768	6.83992	7.92385e-12	4.98105e-10	gene-BXYJ_LOCUS12754
gene-BXYJ_LOCUS12755	152.78	7.83	80.3046	4.2666	0.697301	6.11873	9.43244e-10	4.11317e-08	gene-BXYJ_LOCUS12755
gene-BXYJ_LOCUS12758	220.99	73.87	147.43	1.57846	0.462583	3.41227	0.000644239	0.0048073	gene-BXYJ_LOCUS12758
gene-BXYJ_LOCUS1276	885.02	2185.21	1535.11	-1.30412	0.265423	-4.91338	8.95181e-07	1.83083e-05	gene-BXYJ_LOCUS1276
gene-BXYJ_LOCUS12761	3.35	23.4	13.3742	-2.80471	0.980393	-2.8608	0.00422572	0.0220646	gene-BXYJ_LOCUS12761
gene-BXYJ_LOCUS12768	4514.39	1985.97	3250.18	1.185	0.273082	4.33936	1.42901e-05	0.000201658	gene-BXYJ_LOCUS12768
gene-BXYJ_LOCUS12769	377.2	143.01	260.106	1.40136	0.316714	4.42469	9.65824e-06	0.000143991	gene-BXYJ_LOCUS12769
gene-BXYJ_LOCUS1277	64.53	320.6	192.563	-2.3148	0.317438	-7.29213	3.05089e-13	2.53154e-11	gene-BXYJ_LOCUS1277
gene-BXYJ_LOCUS12771	266.71	570.78	418.746	-1.09745	0.389305	-2.81899	0.00481747	0.0245282	gene-BXYJ_LOCUS12771
gene-BXYJ_LOCUS12778	60.25	137.41	98.8298	-1.18822	0.434107	-2.73717	0.0061971	0.0296404	gene-BXYJ_LOCUS12778
gene-BXYJ_LOCUS12781	787.46	2440.41	1613.93	-1.63205	0.288744	-5.65224	1.58367e-08	5.29874e-07	gene-BXYJ_LOCUS12781
gene-BXYJ_LOCUS12794	1494.54	464.58	979.562	1.68691	0.308056	5.47598	4.3509e-08	1.29999e-06	gene-BXYJ_LOCUS12794
gene-BXYJ_LOCUS12796	210.23	427.91	319.067	-1.0247	0.280203	-3.65699	0.000255197	0.00223101	gene-BXYJ_LOCUS12796
gene-BXYJ_LOCUS12797	44.04	115.47	79.7531	-1.39365	0.477084	-2.92118	0.00348709	0.0188308	gene-BXYJ_LOCUS12797
gene-BXYJ_LOCUS1280	738.21	3883.93	2311.07	-2.39546	0.237128	-10.102	5.41443e-24	1.31038e-21	gene-BXYJ_LOCUS1280
gene-BXYJ_LOCUS12803	15.07	3.38	9.22856	2.15067	0.840977	2.55735	0.0105474	0.0449675	gene-BXYJ_LOCUS12803
gene-BXYJ_LOCUS12804	839.05	2054.21	1446.63	-1.29205	0.29339	-4.40386	1.06343e-05	0.00015551	gene-BXYJ_LOCUS12804
gene-BXYJ_LOCUS12805	95.81	207.44	151.625	-1.11453	0.443243	-2.5145	0.0119202	0.0495403	gene-BXYJ_LOCUS12805
gene-BXYJ_LOCUS12806	57.68	14.15	35.9154	2.0363	0.49493	4.11433	3.8831e-05	0.000466741	gene-BXYJ_LOCUS12806
gene-BXYJ_LOCUS12807	206.08	4.13	105.107	5.57172	0.669195	8.326	8.36179e-17	1.14549e-14	gene-BXYJ_LOCUS12807
gene-BXYJ_LOCUS12827	21.77	80.06	50.9128	-1.87938	0.508702	-3.69446	0.000220355	0.00197395	gene-BXYJ_LOCUS12827
gene-BXYJ_LOCUS12828	26.05	4.26	15.1524	2.65057	0.824411	3.21511	0.00130395	0.00850997	gene-BXYJ_LOCUS12828
gene-BXYJ_LOCUS12830	13.83	2.33	8.08156	2.59004	0.960724	2.69592	0.00701946	0.0325549	gene-BXYJ_LOCUS12830
gene-BXYJ_LOCUS12834	268.41	601.31	434.86	-1.1644	0.373582	-3.11685	0.00182793	0.0110921	gene-BXYJ_LOCUS12834
gene-BXYJ_LOCUS12836	71.29	246.18	158.736	-1.78767	0.325152	-5.49795	3.84241e-08	1.16972e-06	gene-BXYJ_LOCUS12836
gene-BXYJ_LOCUS12843	124.8	35.69	80.2478	1.79951	0.431018	4.17503	2.97952e-05	0.000375896	gene-BXYJ_LOCUS12843
gene-BXYJ_LOCUS12844	32.2	0	16.1021	7.67263	1.34983	5.68413	1.31482e-08	4.48181e-07	gene-BXYJ_LOCUS12844
gene-BXYJ_LOCUS12845	34.33	2.7	18.5135	3.71023	0.846701	4.38198	1.17606e-05	0.000169757	gene-BXYJ_LOCUS12845
gene-BXYJ_LOCUS12847	30.4	6.04	18.219	2.31861	0.859314	2.69821	0.00697127	0.0323904	gene-BXYJ_LOCUS12847
gene-BXYJ_LOCUS12848	136.14	275.39	205.766	-1.01739	0.318696	-3.19234	0.00141124	0.00906351	gene-BXYJ_LOCUS12848
gene-BXYJ_LOCUS12860	5.89	140.34	73.1136	-4.57183	1.57569	-2.90147	0.00371416	0.019843	gene-BXYJ_LOCUS12860
gene-BXYJ_LOCUS12861	21.68	105.53	63.603	-2.28474	0.740547	-3.08521	0.0020341	0.0120856	gene-BXYJ_LOCUS12861
gene-BXYJ_LOCUS12862	59.02	151.5	105.26	-1.35958	0.449469	-3.02486	0.00248746	0.0141815	gene-BXYJ_LOCUS12862
gene-BXYJ_LOCUS12865	92.37	28.08	60.2228	1.71173	0.423083	4.04585	5.21335e-05	0.00059797	gene-BXYJ_LOCUS12865
gene-BXYJ_LOCUS12869	92.14	252.23	172.183	-1.4541	0.308815	-4.70865	2.49357e-06	4.49245e-05	gene-BXYJ_LOCUS12869
gene-BXYJ_LOCUS12875	53.4	118.59	85.9927	-1.14887	0.365561	-3.14276	0.00167365	0.0103938	gene-BXYJ_LOCUS12875
gene-BXYJ_LOCUS12877	19.93	135.78	77.8518	-2.77055	0.417614	-6.63424	3.26179e-11	1.85743e-09	gene-BXYJ_LOCUS12877
gene-BXYJ_LOCUS12883	18.93	88.72	53.8276	-2.23273	0.445243	-5.01462	5.31381e-07	1.17625e-05	gene-BXYJ_LOCUS12883
gene-BXYJ_LOCUS12884	18.48	47.53	33.0082	-1.36539	0.506724	-2.69454	0.00704849	0.0326375	gene-BXYJ_LOCUS12884
gene-BXYJ_LOCUS12891	302.23	34.35	168.292	3.1328	0.39985	7.83494	4.69075e-15	5.08316e-13	gene-BXYJ_LOCUS12891
gene-BXYJ_LOCUS12892	18195.8	5417.16	11806.5	1.74809	0.26294	6.64825	2.96592e-11	1.7023e-09	gene-BXYJ_LOCUS12892
gene-BXYJ_LOCUS12921	75.84	171.61	123.726	-1.17827	0.342064	-3.44459	0.000571926	0.00437102	gene-BXYJ_LOCUS12921
gene-BXYJ_LOCUS12922	19.2	70.21	44.7037	-1.87015	0.56497	-3.31018	0.000932353	0.00651839	gene-BXYJ_LOCUS12922
gene-BXYJ_LOCUS12925	61.76	5.62	33.6888	3.48216	0.719103	4.84237	1.283e-06	2.52444e-05	gene-BXYJ_LOCUS12925
gene-BXYJ_LOCUS12945	14.12	0.26	7.1901	5.52238	1.5121	3.65213	0.000260078	0.00226686	gene-BXYJ_LOCUS12945
gene-BXYJ_LOCUS12947	27.46	5.44	16.4471	2.34164	0.69841	3.35282	0.000799929	0.00574469	gene-BXYJ_LOCUS12947
gene-BXYJ_LOCUS12949	49.27	12.36	30.8132	1.98998	0.561117	3.54646	0.00039044	0.00315152	gene-BXYJ_LOCUS12949
gene-BXYJ_LOCUS1295	248.44	54.5	151.47	2.19466	0.336224	6.52738	6.69317e-11	3.6097e-09	gene-BXYJ_LOCUS1295
gene-BXYJ_LOCUS12953	2082.65	1006.62	1544.64	1.04928	0.359762	2.91659	0.0035388	0.0190746	gene-BXYJ_LOCUS12953
gene-BXYJ_LOCUS12954	610.97	43.26	327.113	3.82031	1.38459	2.75917	0.00579493	0.0282494	gene-BXYJ_LOCUS12954
gene-BXYJ_LOCUS12963	206.37	88.59	147.482	1.21979	0.36183	3.37116	0.000748518	0.00544278	gene-BXYJ_LOCUS12963
gene-BXYJ_LOCUS12969	2.22	19.78	10.9987	-3.1474	0.950746	-3.31046	0.000931437	0.00651512	gene-BXYJ_LOCUS12969
gene-BXYJ_LOCUS12977	45.62	126.94	86.2808	-1.4762	0.382592	-3.85841	0.000114127	0.0011504	gene-BXYJ_LOCUS12977
gene-BXYJ_LOCUS12978	31.48	75.44	53.4614	-1.26129	0.419665	-3.00546	0.00265178	0.0149772	gene-BXYJ_LOCUS12978
gene-BXYJ_LOCUS12980	406.9	819.61	613.258	-1.01066	0.274947	-3.67582	0.000237084	0.0021095	gene-BXYJ_LOCUS12980
gene-BXYJ_LOCUS12986	72.56	24.94	48.7458	1.54114	0.498164	3.09364	0.00197715	0.0118295	gene-BXYJ_LOCUS12986
gene-BXYJ_LOCUS12987	749.24	147.51	448.376	2.34563	0.511405	4.58664	4.50442e-06	7.42437e-05	gene-BXYJ_LOCUS12987
gene-BXYJ_LOCUS1299	1651.49	5868.68	3760.08	-1.82936	0.229731	-7.96307	1.67827e-15	1.94961e-13	gene-BXYJ_LOCUS1299
gene-BXYJ_LOCUS12990	3.77	21.2	12.4858	-2.49913	0.850674	-2.93782	0.00330524	0.0180163	gene-BXYJ_LOCUS12990
gene-BXYJ_LOCUS12991	0.78	11.03	5.90558	-3.8597	1.48363	-2.60152	0.00928108	0.0406752	gene-BXYJ_LOCUS12991
gene-BXYJ_LOCUS12992	176.51	474.9	325.704	-1.42896	0.31945	-4.4732	7.70584e-06	0.000117538	gene-BXYJ_LOCUS12992
gene-BXYJ_LOCUS1300	96.77	367.27	232.021	-1.92617	0.318849	-6.041	1.53165e-09	6.54148e-08	gene-BXYJ_LOCUS1300
gene-BXYJ_LOCUS13002	233.93	105.5	169.717	1.14637	0.319073	3.59282	0.000327113	0.00273303	gene-BXYJ_LOCUS13002
gene-BXYJ_LOCUS13005	42.08	111.79	76.9307	-1.41037	0.352343	-4.00284	6.25874e-05	0.000700916	gene-BXYJ_LOCUS13005
gene-BXYJ_LOCUS13007	18.31	2.59	10.4517	2.90381	0.979137	2.96569	0.00302009	0.0167002	gene-BXYJ_LOCUS13007
gene-BXYJ_LOCUS13010	257.12	73.01	165.064	1.81758	0.3561	5.10412	3.32344e-07	7.7964e-06	gene-BXYJ_LOCUS13010
gene-BXYJ_LOCUS1303	5854.25	15889.9	10872.1	-1.44056	0.336678	-4.27875	1.8795e-05	0.000254117	gene-BXYJ_LOCUS1303
gene-BXYJ_LOCUS13037	89.08	191.14	140.106	-1.10206	0.301872	-3.65074	0.000261488	0.00227642	gene-BXYJ_LOCUS13037
gene-BXYJ_LOCUS13038	220.08	0.87	110.474	8.01231	0.901738	8.8854	6.36888e-19	1.05094e-16	gene-BXYJ_LOCUS13038
gene-BXYJ_LOCUS13053	832.56	2546.53	1689.54	-1.61323	0.308353	-5.23175	1.67915e-07	4.27022e-06	gene-BXYJ_LOCUS13053
gene-BXYJ_LOCUS13054	2.22	28.27	15.2466	-3.65536	0.882264	-4.14316	3.42558e-05	0.000420837	gene-BXYJ_LOCUS13054
gene-BXYJ_LOCUS1306	331.64	113.07	222.356	1.54816	0.390012	3.96953	7.20157e-05	0.00078274	gene-BXYJ_LOCUS1306
gene-BXYJ_LOCUS13061	34.93	159.55	97.2372	-2.19483	0.634007	-3.46184	0.000536499	0.00414388	gene-BXYJ_LOCUS13061
gene-BXYJ_LOCUS13070	21.03	134.12	77.5751	-2.6712	0.397219	-6.72475	1.75894e-11	1.04678e-09	gene-BXYJ_LOCUS13070
gene-BXYJ_LOCUS13074	571.32	1909.75	1240.54	-1.74105	0.283896	-6.1327	8.63976e-10	3.80176e-08	gene-BXYJ_LOCUS13074
gene-BXYJ_LOCUS13080	38.87	123.29	81.0787	-1.66653	0.50758	-3.28329	0.00102604	0.00705118	gene-BXYJ_LOCUS13080
gene-BXYJ_LOCUS13082	82.81	177.75	130.283	-1.10434	0.406781	-2.71482	0.00663123	0.0311625	gene-BXYJ_LOCUS13082
gene-BXYJ_LOCUS13084	197.41	84.29	140.848	1.23038	0.296083	4.15553	3.24536e-05	0.000404056	gene-BXYJ_LOCUS13084
gene-BXYJ_LOCUS13091	599.94	8.3	304.121	6.20638	0.705783	8.79361	1.44831e-18	2.23734e-16	gene-BXYJ_LOCUS13091
gene-BXYJ_LOCUS1310	113.01	17.99	65.4999	2.64434	0.592932	4.45977	8.20476e-06	0.000124755	gene-BXYJ_LOCUS1310
gene-BXYJ_LOCUS13103	79.16	27.41	53.287	1.52387	0.398394	3.82504	0.000130751	0.00129247	gene-BXYJ_LOCUS13103
gene-BXYJ_LOCUS13107	52.06	170.16	111.108	-1.7071	0.493875	-3.45653	0.00054717	0.00421286	gene-BXYJ_LOCUS13107
gene-BXYJ_LOCUS1311	65.38	29.19	47.2838	1.16858	0.464991	2.51313	0.0119666	0.0496621	gene-BXYJ_LOCUS1311
gene-BXYJ_LOCUS13114	298.95	117.36	208.152	1.34806	0.280434	4.80704	1.53181e-06	2.93449e-05	gene-BXYJ_LOCUS13114
gene-BXYJ_LOCUS1312	119.1	38.24	78.6706	1.63652	0.519321	3.15127	0.00162564	0.0101698	gene-BXYJ_LOCUS1312
gene-BXYJ_LOCUS13125	213.36	609.43	411.397	-1.51404	0.412616	-3.66937	0.000243149	0.00214972	gene-BXYJ_LOCUS13125
gene-BXYJ_LOCUS13129	18.18	51.52	34.8501	-1.49908	0.550368	-2.72378	0.00645401	0.030597	gene-BXYJ_LOCUS13129
gene-BXYJ_LOCUS13131	2958.92	244.45	1601.69	3.59657	0.664753	5.41039	6.2889e-08	1.79061e-06	gene-BXYJ_LOCUS13131
gene-BXYJ_LOCUS13133	186.91	22.9	104.906	3.03362	0.362079	8.37834	5.36814e-17	7.42388e-15	gene-BXYJ_LOCUS13133
gene-BXYJ_LOCUS13135	42.97	134.22	88.5958	-1.64171	0.442536	-3.70977	0.000207444	0.00189214	gene-BXYJ_LOCUS13135
gene-BXYJ_LOCUS13137	19.99	54.49	37.239	-1.45108	0.539815	-2.6881	0.00718595	0.0331472	gene-BXYJ_LOCUS13137
gene-BXYJ_LOCUS1314	346.55	161.27	253.914	1.10337	0.32447	3.40054	0.000672523	0.00497489	gene-BXYJ_LOCUS1314
gene-BXYJ_LOCUS13142	61.52	173.09	117.303	-1.49453	0.492738	-3.03311	0.00242046	0.0138813	gene-BXYJ_LOCUS13142
gene-BXYJ_LOCUS13148	1013.79	2.25	508.021	8.81145	1.82412	4.83053	1.3617e-06	2.66486e-05	gene-BXYJ_LOCUS13148
gene-BXYJ_LOCUS1315	712.06	110	411.032	2.69502	0.31066	8.67514	4.13039e-18	6.24764e-16	gene-BXYJ_LOCUS1315
gene-BXYJ_LOCUS13151	0	10.76	5.38022	-5.6957	1.57516	-3.61596	0.000299237	0.00253958	gene-BXYJ_LOCUS13151
gene-BXYJ_LOCUS13162	24.84	6.09	15.4604	1.99616	0.764348	2.61158	0.00901244	0.039778	gene-BXYJ_LOCUS13162
gene-BXYJ_LOCUS13181	1498.7	3237.25	2367.97	-1.11114	0.226349	-4.90899	9.15458e-07	1.86705e-05	gene-BXYJ_LOCUS13181
gene-BXYJ_LOCUS13186	19.17	3.04	11.1048	2.64026	0.88306	2.9899	0.00279066	0.0156641	gene-BXYJ_LOCUS13186
gene-BXYJ_LOCUS1319	242.6	657.12	449.858	-1.43828	0.288472	-4.98586	6.16855e-07	1.32683e-05	gene-BXYJ_LOCUS1319
gene-BXYJ_LOCUS13195	17.95	104.54	61.2457	-2.54711	0.589779	-4.31876	1.56907e-05	0.000217617	gene-BXYJ_LOCUS13195
gene-BXYJ_LOCUS13196	528.71	67.36	298.037	2.98013	0.498588	5.97715	2.27079e-09	9.31472e-08	gene-BXYJ_LOCUS13196
gene-BXYJ_LOCUS13198	263.48	9.4	136.436	4.81063	0.726132	6.62501	3.47227e-11	1.9619e-09	gene-BXYJ_LOCUS13198
gene-BXYJ_LOCUS132	86.28	424.89	255.588	-2.30081	0.310078	-7.42011	1.17019e-13	1.02984e-11	gene-BXYJ_LOCUS132
gene-BXYJ_LOCUS1320	54.76	182.05	118.407	-1.73282	0.331714	-5.22384	1.75251e-07	4.41809e-06	gene-BXYJ_LOCUS1320
gene-BXYJ_LOCUS13204	22.85	89.24	56.0463	-1.96374	0.431677	-4.54909	5.38791e-06	8.68344e-05	gene-BXYJ_LOCUS13204
gene-BXYJ_LOCUS13206	45.43	102.15	73.7892	-1.16969	0.38339	-3.05091	0.00228147	0.0132039	gene-BXYJ_LOCUS13206
gene-BXYJ_LOCUS13209	115.62	357.51	236.566	-1.62832	0.274302	-5.93622	2.91666e-09	1.16035e-07	gene-BXYJ_LOCUS13209
gene-BXYJ_LOCUS13212	76.23	9.51	42.871	2.97967	0.571127	5.21718	1.81667e-07	4.53291e-06	gene-BXYJ_LOCUS13212
gene-BXYJ_LOCUS13216	140.94	45.65	93.2984	1.62648	0.368084	4.41877	9.92622e-06	0.000147136	gene-BXYJ_LOCUS13216
gene-BXYJ_LOCUS1322	188.03	612.2	400.112	-1.70233	0.299153	-5.69052	1.26655e-08	4.33765e-07	gene-BXYJ_LOCUS1322
gene-BXYJ_LOCUS13220	5.91	29.91	17.9086	-2.32976	0.805321	-2.89296	0.00381631	0.0202694	gene-BXYJ_LOCUS13220
gene-BXYJ_LOCUS13222	10.67	49.12	29.8977	-2.21066	0.702592	-3.14644	0.00165272	0.0102912	gene-BXYJ_LOCUS13222
gene-BXYJ_LOCUS1324	1553.2	4027.07	2790.13	-1.37459	0.23956	-5.73799	9.58066e-09	3.41162e-07	gene-BXYJ_LOCUS1324
gene-BXYJ_LOCUS13249	114.55	264.36	189.455	-1.20432	0.354737	-3.39497	0.000686353	0.00506172	gene-BXYJ_LOCUS13249
gene-BXYJ_LOCUS13250	841.96	404.59	623.272	1.05689	0.265255	3.98442	6.76447e-05	0.000743017	gene-BXYJ_LOCUS13250
gene-BXYJ_LOCUS13260	17.74	56.39	37.0685	-1.66696	0.500751	-3.32892	0.000871822	0.00617849	gene-BXYJ_LOCUS13260
gene-BXYJ_LOCUS13261	1790.27	4097.82	2944.04	-1.19483	0.259349	-4.60702	4.08476e-06	6.81779e-05	gene-BXYJ_LOCUS13261
gene-BXYJ_LOCUS13264	65.55	17.19	41.3706	1.92393	0.621219	3.09702	0.00195476	0.01171	gene-BXYJ_LOCUS13264
gene-BXYJ_LOCUS13268	0	6.86	3.43131	-5.05147	1.77313	-2.84891	0.00438699	0.0227188	gene-BXYJ_LOCUS13268
gene-BXYJ_LOCUS1327	83.42	15.14	49.2819	2.46589	0.433951	5.68242	1.32805e-08	4.51632e-07	gene-BXYJ_LOCUS1327
gene-BXYJ_LOCUS13274	2.28	25.83	14.0546	-3.50526	1.19957	-2.9221	0.00347677	0.0187821	gene-BXYJ_LOCUS13274
gene-BXYJ_LOCUS13278	0.78	10.74	5.76153	-3.82123	1.49553	-2.5551	0.0106158	0.0451792	gene-BXYJ_LOCUS13278
gene-BXYJ_LOCUS1328	394.47	22.84	208.656	4.11886	0.376983	10.9258	8.67373e-28	2.79892e-25	gene-BXYJ_LOCUS1328
gene-BXYJ_LOCUS13281	13.53	77.81	45.6702	-2.52388	0.521517	-4.8395	1.30166e-06	2.5577e-05	gene-BXYJ_LOCUS13281
gene-BXYJ_LOCUS13289	15.4	73.66	44.5268	-2.25721	0.475101	-4.75101	2.02401e-06	3.73915e-05	gene-BXYJ_LOCUS13289
gene-BXYJ_LOCUS1329	181.1	46.45	113.772	1.9544	0.47753	4.09273	4.26333e-05	0.000503315	gene-BXYJ_LOCUS1329
gene-BXYJ_LOCUS13298	53.52	320.17	186.844	-2.5782	0.467631	-5.51333	3.52114e-08	1.08098e-06	gene-BXYJ_LOCUS13298
gene-BXYJ_LOCUS13299	0	8.76	4.38206	-5.39989	1.64715	-3.27833	0.00104422	0.00715337	gene-BXYJ_LOCUS13299
gene-BXYJ_LOCUS13303	6.38	24.73	15.5548	-1.95535	0.702848	-2.78204	0.00540187	0.0267898	gene-BXYJ_LOCUS13303
gene-BXYJ_LOCUS13305	20.31	74.25	47.2829	-1.87449	0.604274	-3.10205	0.00192186	0.0115463	gene-BXYJ_LOCUS13305
gene-BXYJ_LOCUS13313	7.16	32.87	20.0135	-2.1996	0.744615	-2.95401	0.0031367	0.0172334	gene-BXYJ_LOCUS13313
gene-BXYJ_LOCUS13315	188.16	605.35	396.757	-1.68646	0.272379	-6.1916	5.95583e-10	2.66928e-08	gene-BXYJ_LOCUS13315
gene-BXYJ_LOCUS13319	45.67	8.91	27.2896	2.364	0.673967	3.50758	0.000452194	0.00357448	gene-BXYJ_LOCUS13319
gene-BXYJ_LOCUS13320	382.92	1292.11	837.516	-1.75435	0.257065	-6.82454	8.82068e-12	5.52091e-10	gene-BXYJ_LOCUS13320
gene-BXYJ_LOCUS13322	50.85	156.19	103.52	-1.62045	0.386936	-4.1879	2.81553e-05	0.000358634	gene-BXYJ_LOCUS13322
gene-BXYJ_LOCUS13323	48.09	123.64	85.8686	-1.36135	0.34408	-3.95649	7.60602e-05	0.000818732	gene-BXYJ_LOCUS13323
gene-BXYJ_LOCUS13328	35.23	174.72	104.977	-2.30854	0.696487	-3.31456	0.000917886	0.00643584	gene-BXYJ_LOCUS13328
gene-BXYJ_LOCUS13329	15.45	133.92	74.6832	-3.11784	0.46273	-6.73793	1.6066e-11	9.64025e-10	gene-BXYJ_LOCUS13329
gene-BXYJ_LOCUS13330	119.17	999.51	559.342	-3.0672	0.346959	-8.84024	9.5515e-19	1.50758e-16	gene-BXYJ_LOCUS13330
gene-BXYJ_LOCUS13336	1548.81	635.94	1092.37	1.28387	0.249056	5.15493	2.53729e-07	6.15093e-06	gene-BXYJ_LOCUS13336
gene-BXYJ_LOCUS13344	1413.61	3487.58	2450.59	-1.30294	0.254221	-5.12523	2.9717e-07	7.0741e-06	gene-BXYJ_LOCUS13344
gene-BXYJ_LOCUS13347	34.99	96.19	65.5894	-1.4566	0.442093	-3.29479	0.000984963	0.00682053	gene-BXYJ_LOCUS13347
gene-BXYJ_LOCUS13354	1112.96	375.24	744.103	1.5692	0.290339	5.40472	6.49105e-08	1.83736e-06	gene-BXYJ_LOCUS13354
gene-BXYJ_LOCUS13364	67.62	146.53	107.076	-1.11893	0.404674	-2.76502	0.00569185	0.0279322	gene-BXYJ_LOCUS13364
gene-BXYJ_LOCUS13370	486.25	1031.14	758.694	-1.08455	0.262566	-4.13058	3.61843e-05	0.000441882	gene-BXYJ_LOCUS13370
gene-BXYJ_LOCUS13378	17.47	1.03	9.24958	4.00425	1.21617	3.29251	0.000992972	0.00687271	gene-BXYJ_LOCUS13378
gene-BXYJ_LOCUS13379	15.13	1.05	8.09318	3.78032	1.23681	3.0565	0.00223938	0.0130333	gene-BXYJ_LOCUS13379
gene-BXYJ_LOCUS13381	154.56	30.69	92.6228	2.32943	0.408799	5.69821	1.21069e-08	4.17587e-07	gene-BXYJ_LOCUS13381
gene-BXYJ_LOCUS13382	38.34	6.55	22.4409	2.52356	0.867791	2.90803	0.00363718	0.0195035	gene-BXYJ_LOCUS13382
gene-BXYJ_LOCUS13385	31.95	74.67	53.3145	-1.2277	0.484782	-2.53248	0.0113259	0.0476391	gene-BXYJ_LOCUS13385
gene-BXYJ_LOCUS13387	46.65	136.05	91.3473	-1.54716	0.400533	-3.86275	0.000112118	0.00113375	gene-BXYJ_LOCUS13387
gene-BXYJ_LOCUS13389	5.33	49.5	27.4133	-3.22601	0.796319	-4.05115	5.09655e-05	0.000586426	gene-BXYJ_LOCUS13389
gene-BXYJ_LOCUS13390	3.76	32.85	18.308	-3.13095	1.11734	-2.80215	0.00507627	0.025568	gene-BXYJ_LOCUS13390
gene-BXYJ_LOCUS13391	61.26	403.4	232.333	-2.71864	0.691272	-3.93282	8.3956e-05	0.000889513	gene-BXYJ_LOCUS13391
gene-BXYJ_LOCUS13392	154.32	59.39	106.853	1.37568	0.379771	3.62239	0.000291892	0.00248596	gene-BXYJ_LOCUS13392
gene-BXYJ_LOCUS13397	79.93	2.59	41.2612	5.07222	0.728579	6.9618	3.3596e-12	2.29036e-10	gene-BXYJ_LOCUS13397
gene-BXYJ_LOCUS13398	10.9	39.77	25.3324	-1.87243	0.593185	-3.15657	0.00159636	0.0100216	gene-BXYJ_LOCUS13398
gene-BXYJ_LOCUS13399	867.48	334.98	601.229	1.37332	0.366567	3.74644	0.000179359	0.00167275	gene-BXYJ_LOCUS13399
gene-BXYJ_LOCUS13402	0	22.29	11.1458	-6.75056	1.62171	-4.16261	3.14626e-05	0.000394192	gene-BXYJ_LOCUS13402
gene-BXYJ_LOCUS13405	10.18	39.01	24.5957	-1.93992	0.603531	-3.21429	0.0013077	0.00852675	gene-BXYJ_LOCUS13405
gene-BXYJ_LOCUS13408	931.85	385.03	658.442	1.27553	0.33736	3.78091	0.000156257	0.0014977	gene-BXYJ_LOCUS13408
gene-BXYJ_LOCUS13409	3.81	31.65	17.7316	-3.05723	0.806294	-3.79171	0.000149615	0.00144069	gene-BXYJ_LOCUS13409
gene-BXYJ_LOCUS13412	40.47	2.94	21.7051	3.81515	0.699021	5.45784	4.81949e-08	1.41668e-06	gene-BXYJ_LOCUS13412
gene-BXYJ_LOCUS13413	481.61	978.15	729.88	-1.02209	0.247045	-4.13727	3.51465e-05	0.000430323	gene-BXYJ_LOCUS13413
gene-BXYJ_LOCUS13414	18.98	123.59	71.2815	-2.69702	0.490496	-5.49856	3.82907e-08	1.16811e-06	gene-BXYJ_LOCUS13414
gene-BXYJ_LOCUS13415	64.4	634.06	349.23	-3.30096	0.563185	-5.86124	4.59431e-09	1.76026e-07	gene-BXYJ_LOCUS13415
gene-BXYJ_LOCUS13419	505.5	227.42	366.46	1.14992	0.341963	3.36272	0.000771784	0.00557011	gene-BXYJ_LOCUS13419
gene-BXYJ_LOCUS13431	392.61	33.75	213.181	3.53987	1.19544	2.96114	0.00306505	0.0168973	gene-BXYJ_LOCUS13431
gene-BXYJ_LOCUS13443	32.87	11.28	22.0721	1.53956	0.586043	2.62704	0.00861314	0.0383419	gene-BXYJ_LOCUS13443
gene-BXYJ_LOCUS13460	125.84	335.67	230.753	-1.41646	0.306884	-4.61561	3.91948e-06	6.57215e-05	gene-BXYJ_LOCUS13460
gene-BXYJ_LOCUS13467	147.23	22.38	84.8049	2.72635	0.889516	3.06498	0.00217684	0.012767	gene-BXYJ_LOCUS13467
gene-BXYJ_LOCUS13469	23.14	123.67	73.4076	-2.41519	0.412907	-5.84924	4.93817e-09	1.86252e-07	gene-BXYJ_LOCUS13469
gene-BXYJ_LOCUS13478	49.07	120	84.535	-1.29447	0.433645	-2.98508	0.00283501	0.0158457	gene-BXYJ_LOCUS13478
gene-BXYJ_LOCUS1348	1193.29	326.57	759.933	1.86968	0.307639	6.0775	1.22073e-09	5.27565e-08	gene-BXYJ_LOCUS1348
gene-BXYJ_LOCUS13485	43.68	110.21	76.9436	-1.33658	0.425328	-3.14247	0.00167531	0.0103962	gene-BXYJ_LOCUS13485
gene-BXYJ_LOCUS13488	459.31	1124.38	791.845	-1.29196	0.277467	-4.65627	3.21989e-06	5.58614e-05	gene-BXYJ_LOCUS13488
gene-BXYJ_LOCUS13495	136.69	47.75	92.2203	1.51796	0.386133	3.9312	8.45244e-05	0.000892936	gene-BXYJ_LOCUS13495
gene-BXYJ_LOCUS13503	39.15	90.73	64.9396	-1.21253	0.362161	-3.34804	0.000813856	0.00582455	gene-BXYJ_LOCUS13503
gene-BXYJ_LOCUS13506	15.12	59.8	37.4596	-1.99028	0.624043	-3.18933	0.00142602	0.00914227	gene-BXYJ_LOCUS13506
gene-BXYJ_LOCUS1351	34.43	163.33	98.8806	-2.24335	0.507154	-4.42341	9.71534e-06	0.000144398	gene-BXYJ_LOCUS1351
gene-BXYJ_LOCUS13510	250.45	620.87	435.661	-1.31036	0.361909	-3.62068	0.000293829	0.0024974	gene-BXYJ_LOCUS13510
gene-BXYJ_LOCUS13515	25.18	6.7	15.9377	1.9011	0.667469	2.84823	0.00439635	0.0227591	gene-BXYJ_LOCUS13515
gene-BXYJ_LOCUS13517	0.73	13.79	7.25907	-4.20797	1.36382	-3.08542	0.00203266	0.012084	gene-BXYJ_LOCUS13517
gene-BXYJ_LOCUS13518	22.27	69.36	45.8153	-1.63859	0.486056	-3.37118	0.000748459	0.00544278	gene-BXYJ_LOCUS13518
gene-BXYJ_LOCUS13519	7.16	26.13	16.6432	-1.87456	0.690122	-2.71627	0.00660227	0.0310723	gene-BXYJ_LOCUS13519
gene-BXYJ_LOCUS13521	658.53	2961.48	1810.01	-2.16923	0.271439	-7.99161	1.3319e-15	1.55972e-13	gene-BXYJ_LOCUS13521
gene-BXYJ_LOCUS13524	14.1	1.12	7.61357	3.64426	1.29941	2.80455	0.00503869	0.0254405	gene-BXYJ_LOCUS13524
gene-BXYJ_LOCUS13529	83.96	7.11	45.5387	3.53684	0.541429	6.53241	6.47208e-11	3.50675e-09	gene-BXYJ_LOCUS13529
gene-BXYJ_LOCUS1353	108.22	249.48	178.851	-1.20616	0.338312	-3.56524	0.000363524	0.00297729	gene-BXYJ_LOCUS1353
gene-BXYJ_LOCUS13530	28.8	3.58	16.193	2.98941	0.851899	3.50911	0.000449602	0.00355592	gene-BXYJ_LOCUS13530
gene-BXYJ_LOCUS13534	324.01	726.54	525.275	-1.16478	0.343431	-3.3916	0.00069485	0.00510882	gene-BXYJ_LOCUS13534
gene-BXYJ_LOCUS13536	185.01	59.86	122.433	1.62771	0.412119	3.94962	7.82755e-05	0.000839467	gene-BXYJ_LOCUS13536
gene-BXYJ_LOCUS13537	38244.2	16606.3	27425.3	1.20349	0.256687	4.68857	2.75123e-06	4.90794e-05	gene-BXYJ_LOCUS13537
gene-BXYJ_LOCUS13539	31.72	70.24	50.9831	-1.14377	0.452485	-2.52776	0.0114793	0.0480441	gene-BXYJ_LOCUS13539
gene-BXYJ_LOCUS13540	33.13	7.01	20.073	2.23312	0.803564	2.77902	0.00545229	0.0269937	gene-BXYJ_LOCUS13540
gene-BXYJ_LOCUS13548	37.46	85.27	61.3652	-1.18732	0.405085	-2.93105	0.00337819	0.0183451	gene-BXYJ_LOCUS13548
gene-BXYJ_LOCUS13549	28.98	91.47	60.2242	-1.65412	0.59168	-2.79564	0.00517968	0.0259807	gene-BXYJ_LOCUS13549
gene-BXYJ_LOCUS13564	539.12	139.43	339.278	1.95309	0.275932	7.07818	1.46063e-12	1.03969e-10	gene-BXYJ_LOCUS13564
gene-BXYJ_LOCUS13567	531.52	140.15	335.832	1.92226	0.564783	3.40354	0.000665194	0.00493019	gene-BXYJ_LOCUS13567
gene-BXYJ_LOCUS13568	45.11	3.99	24.5508	3.50295	0.685719	5.10842	3.24856e-07	7.67615e-06	gene-BXYJ_LOCUS13568
gene-BXYJ_LOCUS13571	46.38	13.88	30.1261	1.72447	0.547663	3.14877	0.00163956	0.0102357	gene-BXYJ_LOCUS13571
gene-BXYJ_LOCUS13579	30.84	2.24	16.5363	3.77707	0.928458	4.06811	4.73952e-05	0.000551462	gene-BXYJ_LOCUS13579
gene-BXYJ_LOCUS1358	319.96	152.68	236.323	1.06505	0.301139	3.53675	0.000405088	0.0032463	gene-BXYJ_LOCUS1358
gene-BXYJ_LOCUS13586	9.42	57.58	33.5035	-2.61376	0.573986	-4.5537	5.27113e-06	8.54264e-05	gene-BXYJ_LOCUS13586
gene-BXYJ_LOCUS13598	33.01	187.02	110.018	-2.50131	0.350364	-7.13918	9.38872e-13	6.85094e-11	gene-BXYJ_LOCUS13598
gene-BXYJ_LOCUS13601	56.85	152.59	104.72	-1.42695	0.423535	-3.36914	0.000754037	0.00546575	gene-BXYJ_LOCUS13601
gene-BXYJ_LOCUS13603	292.62	111.1	201.858	1.39749	0.28051	4.98195	6.29457e-07	1.35013e-05	gene-BXYJ_LOCUS13603
gene-BXYJ_LOCUS13612	26.47	7.96	17.2149	1.73642	0.655609	2.64856	0.00808355	0.0363452	gene-BXYJ_LOCUS13612
gene-BXYJ_LOCUS13617	112.77	50.57	81.6747	1.16103	0.459217	2.52829	0.011462	0.0480206	gene-BXYJ_LOCUS13617
gene-BXYJ_LOCUS1362	38.91	11.9	25.4081	1.70723	0.546665	3.12299	0.00179025	0.0109411	gene-BXYJ_LOCUS1362
gene-BXYJ_LOCUS13627	148.78	2365.14	1256.96	-3.99084	0.617575	-6.46212	1.03249e-10	5.37374e-09	gene-BXYJ_LOCUS13627
gene-BXYJ_LOCUS13629	186.46	440.66	313.557	-1.2421	0.330353	-3.75992	0.000169965	0.00160056	gene-BXYJ_LOCUS13629
gene-BXYJ_LOCUS1363	25.85	71.78	48.8114	-1.46942	0.467148	-3.14551	0.00165797	0.0103195	gene-BXYJ_LOCUS1363
gene-BXYJ_LOCUS13632	65.08	28.64	46.8589	1.18388	0.428431	2.76329	0.00572216	0.0280335	gene-BXYJ_LOCUS13632
gene-BXYJ_LOCUS13633	778.96	175.81	477.384	2.14749	0.533642	4.02421	5.71681e-05	0.000647029	gene-BXYJ_LOCUS13633
gene-BXYJ_LOCUS13637	75.15	9.1	42.1234	3.02707	0.505382	5.98966	2.10278e-09	8.69927e-08	gene-BXYJ_LOCUS13637
gene-BXYJ_LOCUS13638	42.93	3.87	23.4003	3.50171	0.794031	4.41005	1.03348e-05	0.000152322	gene-BXYJ_LOCUS13638
gene-BXYJ_LOCUS13644	89.35	301.5	195.428	-1.75651	0.38736	-4.53457	5.77212e-06	9.24112e-05	gene-BXYJ_LOCUS13644
gene-BXYJ_LOCUS1366	161.53	47.01	104.27	1.77597	0.610625	2.90845	0.00363229	0.0194965	gene-BXYJ_LOCUS1366
gene-BXYJ_LOCUS13663	5.3	24.52	14.9078	-2.22178	0.81034	-2.74179	0.00611054	0.0293527	gene-BXYJ_LOCUS13663
gene-BXYJ_LOCUS13676	171.94	347.79	259.865	-1.01619	0.360791	-2.81657	0.00485389	0.024679	gene-BXYJ_LOCUS13676
gene-BXYJ_LOCUS13685	32.92	114.66	73.7892	-1.80157	0.435215	-4.1395	3.48063e-05	0.000427237	gene-BXYJ_LOCUS13685
gene-BXYJ_LOCUS13689	8.64	36.73	22.6867	-2.08355	0.652644	-3.19248	0.00141059	0.00906336	gene-BXYJ_LOCUS13689
gene-BXYJ_LOCUS13695	178.68	463.98	321.326	-1.37679	0.40453	-3.40343	0.000665462	0.00493019	gene-BXYJ_LOCUS13695
gene-BXYJ_LOCUS13709	4.65	23.91	14.2813	-2.37866	0.919128	-2.58795	0.00965493	0.0419256	gene-BXYJ_LOCUS13709
gene-BXYJ_LOCUS13710	28.52	73.69	51.1063	-1.3702	0.403438	-3.3963	0.000683032	0.0050413	gene-BXYJ_LOCUS13710
gene-BXYJ_LOCUS13712	47.53	137.19	92.3604	-1.52659	0.379269	-4.02509	5.69528e-05	0.000645095	gene-BXYJ_LOCUS13712
gene-BXYJ_LOCUS13726	21.93	1.92	11.9234	3.4939	1.23299	2.83369	0.00460138	0.0235851	gene-BXYJ_LOCUS13726
gene-BXYJ_LOCUS13727	275.29	39.06	157.172	2.81147	0.49738	5.65255	1.58081e-08	5.29874e-07	gene-BXYJ_LOCUS13727
gene-BXYJ_LOCUS1373	2352.12	8363.59	5357.85	-1.83013	0.271545	-6.7397	1.58715e-11	9.56306e-10	gene-BXYJ_LOCUS1373
gene-BXYJ_LOCUS13736	12.45	42.84	27.6406	-1.78457	0.568321	-3.14007	0.00168908	0.0104549	gene-BXYJ_LOCUS13736
gene-BXYJ_LOCUS13744	62.03	126.85	94.4403	-1.03107	0.404364	-2.54986	0.0107767	0.0456925	gene-BXYJ_LOCUS13744
gene-BXYJ_LOCUS13756	81.46	209.83	145.645	-1.36541	0.329319	-4.14617	3.38079e-05	0.000416744	gene-BXYJ_LOCUS13756
gene-BXYJ_LOCUS1376	269.7	1153.72	711.708	-2.09661	0.290261	-7.2232	5.07765e-13	3.98554e-11	gene-BXYJ_LOCUS1376
gene-BXYJ_LOCUS13762	2.28	15.63	8.95298	-2.78852	1.0015	-2.78433	0.00536378	0.0266921	gene-BXYJ_LOCUS13762
gene-BXYJ_LOCUS1377	15.77	62.71	39.2385	-1.99043	0.509614	-3.90576	9.39298e-05	0.000979149	gene-BXYJ_LOCUS1377
gene-BXYJ_LOCUS13775	4.86	43.44	24.1519	-3.16195	0.785173	-4.02707	5.64759e-05	0.000640192	gene-BXYJ_LOCUS13775
gene-BXYJ_LOCUS13776	29.02	322.78	175.9	-3.47257	0.458206	-7.57864	3.49209e-14	3.3863e-12	gene-BXYJ_LOCUS13776
gene-BXYJ_LOCUS13777	4.84	36.11	20.4743	-2.89286	0.848218	-3.41052	0.000648397	0.00483335	gene-BXYJ_LOCUS13777
gene-BXYJ_LOCUS13779	3.83	43.62	23.7241	-3.52503	0.802059	-4.39497	1.10786e-05	0.000161357	gene-BXYJ_LOCUS13779
gene-BXYJ_LOCUS1378	615.16	1523.88	1069.52	-1.30888	0.235096	-5.56743	2.58518e-08	8.19637e-07	gene-BXYJ_LOCUS1378
gene-BXYJ_LOCUS13780	4.26	31.29	17.7757	-2.89642	0.913101	-3.17207	0.00151357	0.00958926	gene-BXYJ_LOCUS13780
gene-BXYJ_LOCUS13784	61.38	140.84	101.11	-1.19675	0.44231	-2.70568	0.00681649	0.0318169	gene-BXYJ_LOCUS13784
gene-BXYJ_LOCUS13787	287.2	99.24	193.221	1.53216	0.542695	2.82324	0.00475415	0.0242398	gene-BXYJ_LOCUS13787
gene-BXYJ_LOCUS1379	320.71	670.5	495.608	-1.0644	0.391201	-2.72086	0.00651129	0.0307882	gene-BXYJ_LOCUS1379
gene-BXYJ_LOCUS13794	96.31	17.72	57.0121	2.43839	0.440598	5.53427	3.12519e-08	9.70158e-07	gene-BXYJ_LOCUS13794
gene-BXYJ_LOCUS13797	263.02	573.81	418.416	-1.12536	0.265608	-4.23691	2.26613e-05	0.000298878	gene-BXYJ_LOCUS13797
gene-BXYJ_LOCUS13804	21.71	0.87	11.2907	4.66014	1.14354	4.07518	4.59782e-05	0.00053756	gene-BXYJ_LOCUS13804
gene-BXYJ_LOCUS13807	8.72	33.48	21.1013	-1.94636	0.705119	-2.76032	0.00577447	0.0281758	gene-BXYJ_LOCUS13807
gene-BXYJ_LOCUS13811	276.72	133.04	204.881	1.05874	0.393283	2.69206	0.00710131	0.0328193	gene-BXYJ_LOCUS13811
gene-BXYJ_LOCUS13819	35.46	198.72	117.086	-2.48954	0.401535	-6.20005	5.64454e-10	2.56138e-08	gene-BXYJ_LOCUS13819
gene-BXYJ_LOCUS13823	40.74	100.16	70.4491	-1.29788	0.42635	-3.04416	0.00233332	0.013456	gene-BXYJ_LOCUS13823
gene-BXYJ_LOCUS13825	39.22	87.92	63.5727	-1.16015	0.436636	-2.65701	0.00788364	0.0356742	gene-BXYJ_LOCUS13825
gene-BXYJ_LOCUS13828	9.33	0.61	4.96736	4.0066	1.47284	2.72032	0.00652186	0.0308281	gene-BXYJ_LOCUS13828
gene-BXYJ_LOCUS13833	283.17	751.64	517.404	-1.40781	0.373422	-3.77004	0.000163224	0.00155218	gene-BXYJ_LOCUS13833
gene-BXYJ_LOCUS13836	10.72	44.5	27.6076	-2.06347	0.632229	-3.2638	0.00109927	0.00744576	gene-BXYJ_LOCUS13836
gene-BXYJ_LOCUS13849	1594.9	3736.93	2665.92	-1.22854	0.308549	-3.98168	6.84293e-05	0.000749934	gene-BXYJ_LOCUS13849
gene-BXYJ_LOCUS13851	14.52	2.16	8.34238	2.71538	1.05227	2.58051	0.00986542	0.042585	gene-BXYJ_LOCUS13851
gene-BXYJ_LOCUS13852	84.66	28.69	56.676	1.55484	0.583043	2.66677	0.00765846	0.0348944	gene-BXYJ_LOCUS13852
gene-BXYJ_LOCUS13858	91.54	9.84	50.6919	3.22813	0.576534	5.5992	2.15346e-08	7.01131e-07	gene-BXYJ_LOCUS13858
gene-BXYJ_LOCUS13859	7.91	27.31	17.6062	-1.79263	0.626534	-2.86118	0.00422072	0.0220464	gene-BXYJ_LOCUS13859
gene-BXYJ_LOCUS1386	101.18	338.63	219.904	-1.74192	0.417019	-4.17706	2.95296e-05	0.000373194	gene-BXYJ_LOCUS1386
gene-BXYJ_LOCUS13864	188.11	2061.36	1124.74	-3.45336	0.278476	-12.4009	2.58364e-35	1.33989e-32	gene-BXYJ_LOCUS13864
gene-BXYJ_LOCUS13865	70.06	1033.61	551.832	-3.88434	0.501828	-7.74037	9.91244e-15	1.03553e-12	gene-BXYJ_LOCUS13865
gene-BXYJ_LOCUS13866	2.59	77.64	40.1182	-4.89083	0.749971	-6.52136	6.96718e-11	3.73323e-09	gene-BXYJ_LOCUS13866
gene-BXYJ_LOCUS13867	136.67	7.73	72.2032	4.15049	0.471052	8.8111	1.23927e-18	1.93499e-16	gene-BXYJ_LOCUS13867
gene-BXYJ_LOCUS13868	665.7	1862.45	1264.08	-1.48446	0.268234	-5.53419	3.12674e-08	9.70158e-07	gene-BXYJ_LOCUS13868
gene-BXYJ_LOCUS13872	2791.97	1363.87	2077.92	1.03358	0.25724	4.01795	5.87078e-05	0.000661875	gene-BXYJ_LOCUS13872
gene-BXYJ_LOCUS13876	1037.1	331.49	684.295	1.64489	0.310509	5.2974	1.17461e-07	3.1354e-06	gene-BXYJ_LOCUS13876
gene-BXYJ_LOCUS1388	301.88	643.25	472.565	-1.09135	0.320808	-3.40188	0.000669247	0.00495318	gene-BXYJ_LOCUS1388
gene-BXYJ_LOCUS1389	843.46	318.14	580.797	1.4065	0.259293	5.42436	5.81635e-08	1.67246e-06	gene-BXYJ_LOCUS1389
gene-BXYJ_LOCUS13892	170.6	68.27	119.437	1.32474	0.43514	3.0444	0.00233143	0.0134504	gene-BXYJ_LOCUS13892
gene-BXYJ_LOCUS13894	314.63	684.47	499.546	-1.12134	0.261467	-4.28864	1.79774e-05	0.000244887	gene-BXYJ_LOCUS13894
gene-BXYJ_LOCUS13895	585.94	1268.03	926.987	-1.11413	0.311141	-3.5808	0.000342544	0.00283101	gene-BXYJ_LOCUS13895
gene-BXYJ_LOCUS13896	25.91	105.5	65.7013	-2.02266	0.404454	-5.00095	5.70475e-07	1.24382e-05	gene-BXYJ_LOCUS13896
gene-BXYJ_LOCUS13899	822.1	185.68	503.891	2.14573	0.273388	7.84867	4.20477e-15	4.59079e-13	gene-BXYJ_LOCUS13899
gene-BXYJ_LOCUS139	323.53	662.22	492.872	-1.03383	0.264666	-3.90616	9.37732e-05	0.000978218	gene-BXYJ_LOCUS139
gene-BXYJ_LOCUS13915	23.34	1.21	12.2741	4.33202	1.05712	4.09796	4.16812e-05	0.000493279	gene-BXYJ_LOCUS13915
gene-BXYJ_LOCUS13919	165.19	371.93	268.56	-1.17054	0.299071	-3.91391	9.08136e-05	0.000952133	gene-BXYJ_LOCUS13919
gene-BXYJ_LOCUS13923	93.77	362.35	228.061	-1.95043	0.478058	-4.07991	4.50537e-05	0.00052888	gene-BXYJ_LOCUS13923
gene-BXYJ_LOCUS13927	199.61	94.86	147.234	1.07581	0.409227	2.62889	0.00856652	0.0381461	gene-BXYJ_LOCUS13927
gene-BXYJ_LOCUS13935	29.44	144.17	86.8032	-2.29553	0.583555	-3.9337	8.36468e-05	0.000888299	gene-BXYJ_LOCUS13935
gene-BXYJ_LOCUS13941	47.47	105.52	76.4945	-1.15036	0.371197	-3.09906	0.00194133	0.0116536	gene-BXYJ_LOCUS13941
gene-BXYJ_LOCUS13944	328.51	39.74	184.124	3.05787	0.422175	7.24313	4.38459e-13	3.53115e-11	gene-BXYJ_LOCUS13944
gene-BXYJ_LOCUS13945	110.94	25.35	68.1464	2.12598	0.42138	5.04527	4.52875e-07	1.02753e-05	gene-BXYJ_LOCUS13945
gene-BXYJ_LOCUS13959	225.81	90.44	158.125	1.3188	0.312192	4.22432	2.39661e-05	0.000313243	gene-BXYJ_LOCUS13959
gene-BXYJ_LOCUS1396	122.12	46.3	84.2103	1.3935	0.37051	3.76104	0.000169211	0.00159656	gene-BXYJ_LOCUS1396
gene-BXYJ_LOCUS13966	44.04	101.51	72.777	-1.2031	0.474261	-2.53678	0.0111876	0.0471691	gene-BXYJ_LOCUS13966
gene-BXYJ_LOCUS13972	594.45	155.18	374.817	1.93634	0.263022	7.36187	1.81352e-13	1.54907e-11	gene-BXYJ_LOCUS13972
gene-BXYJ_LOCUS13973	25.71	91.4	58.5511	-1.82867	0.560481	-3.26268	0.00110364	0.00745741	gene-BXYJ_LOCUS13973
gene-BXYJ_LOCUS13979	127.06	22.15	74.6025	2.51372	0.544167	4.61939	3.84873e-06	6.49098e-05	gene-BXYJ_LOCUS13979
gene-BXYJ_LOCUS13980	2419.02	938.48	1678.75	1.36578	0.385539	3.54253	0.000396312	0.00319181	gene-BXYJ_LOCUS13980
gene-BXYJ_LOCUS13981	2226.21	733.07	1479.64	1.60229	0.378658	4.23149	2.32148e-05	0.000305069	gene-BXYJ_LOCUS13981
gene-BXYJ_LOCUS13983	12.85	0.26	6.55705	5.38382	1.50639	3.57398	0.000351599	0.00289596	gene-BXYJ_LOCUS13983
gene-BXYJ_LOCUS13990	32.79	3.46	18.1263	3.25305	0.939633	3.46204	0.0005361	0.004143	gene-BXYJ_LOCUS13990
gene-BXYJ_LOCUS13993	65.67	9.06	37.3641	2.87111	0.673163	4.26511	1.99808e-05	0.000268277	gene-BXYJ_LOCUS13993
gene-BXYJ_LOCUS13994	23.77	0.87	12.3202	4.79523	1.35725	3.53305	0.000410802	0.00328302	gene-BXYJ_LOCUS13994
gene-BXYJ_LOCUS13995	108.61	28.7	68.6567	1.93482	0.466716	4.14561	3.38914e-05	0.00041742	gene-BXYJ_LOCUS13995
gene-BXYJ_LOCUS14004	14.82	1.64	8.23145	3.15141	1.18007	2.67054	0.007573	0.0346329	gene-BXYJ_LOCUS14004
gene-BXYJ_LOCUS14018	25.96	1.66	13.8097	3.94807	0.969628	4.07174	4.66628e-05	0.000543812	gene-BXYJ_LOCUS14018
gene-BXYJ_LOCUS1402	112.64	248.25	180.442	-1.1387	0.426692	-2.66868	0.00761503	0.0347427	gene-BXYJ_LOCUS1402
gene-BXYJ_LOCUS14025	76.63	259.04	167.834	-1.75964	0.375888	-4.6813	2.85068e-06	5.04813e-05	gene-BXYJ_LOCUS14025
gene-BXYJ_LOCUS14027	1396.37	3413.37	2404.87	-1.28971	0.316107	-4.07997	4.50416e-05	0.00052888	gene-BXYJ_LOCUS14027
gene-BXYJ_LOCUS14035	85.09	270.66	177.875	-1.67097	0.571681	-2.9229	0.00346786	0.0187409	gene-BXYJ_LOCUS14035
gene-BXYJ_LOCUS14036	27.84	9.17	18.5013	1.59209	0.608486	2.61647	0.00888431	0.0393681	gene-BXYJ_LOCUS14036
gene-BXYJ_LOCUS14038	398.32	178.65	288.486	1.15638	0.270914	4.26844	1.96849e-05	0.000264916	gene-BXYJ_LOCUS14038
gene-BXYJ_LOCUS14041	142.59	2	72.2945	6.1637	0.674098	9.14363	6.03906e-20	1.08263e-17	gene-BXYJ_LOCUS14041
gene-BXYJ_LOCUS14042	1594.88	4649.32	3122.1	-1.54362	0.228278	-6.76202	1.3608e-11	8.28773e-10	gene-BXYJ_LOCUS14042
gene-BXYJ_LOCUS14048	69.83	13.02	41.426	2.39977	0.627898	3.82192	0.000132417	0.00130538	gene-BXYJ_LOCUS14048
gene-BXYJ_LOCUS14051	25.61	3.28	14.4472	2.93778	0.792756	3.70578	0.000210738	0.00191377	gene-BXYJ_LOCUS14051
gene-BXYJ_LOCUS14058	28.09	160.22	94.154	-2.51077	0.46497	-5.39986	6.66944e-08	1.88418e-06	gene-BXYJ_LOCUS14058
gene-BXYJ_LOCUS14059	30.11	116.25	73.1793	-1.95069	0.377764	-5.16378	2.42015e-07	5.90639e-06	gene-BXYJ_LOCUS14059
gene-BXYJ_LOCUS14060	8.82	44.01	26.4152	-2.31451	0.816223	-2.83563	0.00457352	0.0234755	gene-BXYJ_LOCUS14060
gene-BXYJ_LOCUS14061	9.53	1.12	5.32913	3.07351	1.2126	2.53465	0.0112559	0.0473896	gene-BXYJ_LOCUS14061
gene-BXYJ_LOCUS14068	32.35	89.81	61.0825	-1.47223	0.5274	-2.79149	0.0052466	0.026271	gene-BXYJ_LOCUS14068
gene-BXYJ_LOCUS14070	480.49	34397.8	17439.2	-6.16157	0.370465	-16.632	4.08924e-62	4.24142e-59	gene-BXYJ_LOCUS14070
gene-BXYJ_LOCUS14072	105766	127.64	52946.8	9.69207	0.398834	24.301	1.91169e-130	6.93991e-127	gene-BXYJ_LOCUS14072
gene-BXYJ_LOCUS14073	46045.8	60.18	23053	9.57592	0.315255	30.3751	1.17013e-202	8.49573e-199	gene-BXYJ_LOCUS14073
gene-BXYJ_LOCUS14074	34389	23.26	17206.1	10.5224	0.319471	32.9369	6.50581e-238	9.44708e-234	gene-BXYJ_LOCUS14074
gene-BXYJ_LOCUS14076	24236.5	16.39	12126.4	10.5198	0.428269	24.5636	3.09274e-133	1.49699e-129	gene-BXYJ_LOCUS14076
gene-BXYJ_LOCUS14077	23456	25.33	11740.7	9.84328	0.546511	18.0111	1.59394e-72	2.31456e-69	gene-BXYJ_LOCUS14077
gene-BXYJ_LOCUS14081	29.93	1.4	15.6629	4.40498	0.945423	4.65927	3.17336e-06	5.53186e-05	gene-BXYJ_LOCUS14081
gene-BXYJ_LOCUS14083	89.5	3.4	46.4479	4.71646	0.609265	7.74123	9.8459e-15	1.03553e-12	gene-BXYJ_LOCUS14083
gene-BXYJ_LOCUS14086	169.39	15.49	92.4376	3.45644	0.427041	8.09393	5.77684e-16	7.26056e-14	gene-BXYJ_LOCUS14086
gene-BXYJ_LOCUS1409	938.46	2306.94	1622.7	-1.2979	0.300131	-4.32445	1.52916e-05	0.000213224	gene-BXYJ_LOCUS1409
gene-BXYJ_LOCUS14090	13.76	88.46	51.1136	-2.67546	0.512818	-5.21717	1.81678e-07	4.53291e-06	gene-BXYJ_LOCUS14090
gene-BXYJ_LOCUS14093	7.79	45.06	26.4246	-2.53092	0.743031	-3.40621	0.000658713	0.00489267	gene-BXYJ_LOCUS14093
gene-BXYJ_LOCUS14103	85.69	176.22	130.953	-1.04226	0.337797	-3.08548	0.00203225	0.012084	gene-BXYJ_LOCUS14103
gene-BXYJ_LOCUS14106	80.22	33.66	56.9418	1.24734	0.455745	2.73691	0.00620184	0.0296467	gene-BXYJ_LOCUS14106
gene-BXYJ_LOCUS1411	688.07	213.2	450.636	1.68897	0.433938	3.89219	9.93418e-05	0.00102672	gene-BXYJ_LOCUS1411
gene-BXYJ_LOCUS14116	27.03	75.48	51.2588	-1.48319	0.483736	-3.06611	0.00216865	0.0127391	gene-BXYJ_LOCUS14116
gene-BXYJ_LOCUS14118	71.78	174.71	123.248	-1.28241	0.333544	-3.8448	0.000120652	0.0012091	gene-BXYJ_LOCUS14118
gene-BXYJ_LOCUS14127	111.79	244.82	178.306	-1.13208	0.304861	-3.71342	0.000204476	0.00186859	gene-BXYJ_LOCUS14127
gene-BXYJ_LOCUS14128	94.04	4.75	49.3971	4.30104	0.880238	4.88622	1.0279e-06	2.07019e-05	gene-BXYJ_LOCUS14128
gene-BXYJ_LOCUS14132	6259.71	1069.35	3664.53	2.54912	0.553417	4.60614	4.10208e-06	6.83883e-05	gene-BXYJ_LOCUS14132
gene-BXYJ_LOCUS14133	202.34	52	127.168	1.9552	0.546555	3.57731	0.000347147	0.0028633	gene-BXYJ_LOCUS14133
gene-BXYJ_LOCUS14134	8829.97	722.68	4776.33	3.61082	1.1167	3.23348	0.00122292	0.0080902	gene-BXYJ_LOCUS14134
gene-BXYJ_LOCUS14139	27.21	75.69	51.4472	-1.46885	0.505813	-2.90394	0.00368499	0.0197089	gene-BXYJ_LOCUS14139
gene-BXYJ_LOCUS14140	223.88	453.63	338.751	-1.01773	0.286226	-3.55569	0.000376983	0.00306333	gene-BXYJ_LOCUS14140
gene-BXYJ_LOCUS14146	133.01	505.68	319.345	-1.92759	0.269838	-7.14353	9.09618e-13	6.75112e-11	gene-BXYJ_LOCUS14146
gene-BXYJ_LOCUS14147	106.55	44.45	75.4991	1.2568	0.483972	2.59685	0.00940841	0.0411133	gene-BXYJ_LOCUS14147
gene-BXYJ_LOCUS14148	22.43	1.73	12.0827	3.71119	0.927982	3.9992	6.35562e-05	0.00070807	gene-BXYJ_LOCUS14148
gene-BXYJ_LOCUS14152	53.73	24.5	39.1127	1.13486	0.437551	2.59365	0.00949626	0.0413727	gene-BXYJ_LOCUS14152
gene-BXYJ_LOCUS14154	1161.49	2584.76	1873.13	-1.15381	0.324848	-3.55185	0.000382533	0.00310322	gene-BXYJ_LOCUS14154
gene-BXYJ_LOCUS14155	1274.19	389.74	831.966	1.70896	0.653591	2.61473	0.0089298	0.0394973	gene-BXYJ_LOCUS14155
gene-BXYJ_LOCUS14156	257.64	566.95	412.293	-1.13834	0.31286	-3.6385	0.000274233	0.00236891	gene-BXYJ_LOCUS14156
gene-BXYJ_LOCUS14164	73.03	23.07	48.052	1.67145	0.600476	2.78354	0.00537689	0.0267298	gene-BXYJ_LOCUS14164
gene-BXYJ_LOCUS14165	83.02	179.81	131.414	-1.1151	0.310316	-3.59342	0.000326361	0.00272832	gene-BXYJ_LOCUS14165
gene-BXYJ_LOCUS14169	64.54	317.38	190.957	-2.30032	0.429263	-5.35876	8.37943e-08	2.32653e-06	gene-BXYJ_LOCUS14169
gene-BXYJ_LOCUS14175	3330.15	7424.91	5377.53	-1.1568	0.219645	-5.2667	1.38896e-07	3.62102e-06	gene-BXYJ_LOCUS14175
gene-BXYJ_LOCUS14178	992.17	3086.01	2039.09	-1.63734	0.310024	-5.28134	1.28246e-07	3.38592e-06	gene-BXYJ_LOCUS14178
gene-BXYJ_LOCUS14195	37.72	86.28	61.9984	-1.19349	0.432314	-2.7607	0.0057677	0.0281711	gene-BXYJ_LOCUS14195
gene-BXYJ_LOCUS14198	550.5	21.89	286.195	4.63552	0.393532	11.7793	4.99208e-32	2.01361e-29	gene-BXYJ_LOCUS14198
gene-BXYJ_LOCUS142	2337.55	654.05	1495.8	1.837	0.265306	6.92408	4.38816e-12	2.92296e-10	gene-BXYJ_LOCUS142
gene-BXYJ_LOCUS14201	65.05	4.47	34.761	3.84168	1.17185	3.2783	0.00104436	0.00715337	gene-BXYJ_LOCUS14201
gene-BXYJ_LOCUS14204	34.03	90.28	62.1584	-1.40912	0.386483	-3.64602	0.000266336	0.00231308	gene-BXYJ_LOCUS14204
gene-BXYJ_LOCUS14217	892.01	412.16	652.084	1.11485	0.35395	3.14975	0.00163412	0.0102104	gene-BXYJ_LOCUS14217
gene-BXYJ_LOCUS14222	97.63	211.57	154.6	-1.11629	0.323496	-3.4507	0.00055913	0.00428522	gene-BXYJ_LOCUS14222
gene-BXYJ_LOCUS14226	50.82	102.73	76.7759	-1.01865	0.375579	-2.71221	0.00668353	0.0313474	gene-BXYJ_LOCUS14226
gene-BXYJ_LOCUS14229	11.17	194.35	102.761	-4.11513	0.500142	-8.22792	1.90497e-16	2.53781e-14	gene-BXYJ_LOCUS14229
gene-BXYJ_LOCUS14230	66.82	15.22	41.0199	2.1276	0.59818	3.55679	0.000375414	0.00305229	gene-BXYJ_LOCUS14230
gene-BXYJ_LOCUS14236	10.5	0.95	5.72218	3.56325	1.29738	2.7465	0.00602347	0.0291071	gene-BXYJ_LOCUS14236
gene-BXYJ_LOCUS1424	436.45	901.23	668.841	-1.04659	0.288754	-3.62451	0.000289505	0.00247434	gene-BXYJ_LOCUS1424
gene-BXYJ_LOCUS14241	1360.5	351.89	856.197	1.94999	0.291273	6.69472	2.16083e-11	1.26522e-09	gene-BXYJ_LOCUS14241
gene-BXYJ_LOCUS14243	103.48	29.91	66.6935	1.79384	0.448304	4.00139	6.29722e-05	0.000703942	gene-BXYJ_LOCUS14243
gene-BXYJ_LOCUS14244	106.84	40.52	73.6803	1.39348	0.479666	2.9051	0.00367141	0.019658	gene-BXYJ_LOCUS14244
gene-BXYJ_LOCUS14247	38.71	5.28	21.9934	2.89698	0.672796	4.30588	1.66324e-05	0.000228921	gene-BXYJ_LOCUS14247
gene-BXYJ_LOCUS14249	78.19	23.51	50.848	1.73702	0.420836	4.12756	3.66633e-05	0.00044514	gene-BXYJ_LOCUS14249
gene-BXYJ_LOCUS14255	464.91	158.88	311.896	1.54827	0.320568	4.82976	1.36696e-06	2.67156e-05	gene-BXYJ_LOCUS14255
gene-BXYJ_LOCUS14259	672.39	1473.52	1072.96	-1.1319	0.249158	-4.54292	5.54792e-06	8.92152e-05	gene-BXYJ_LOCUS14259
gene-BXYJ_LOCUS14260	29.42	6.82	18.1244	2.10682	0.731899	2.87856	0.00399493	0.0210564	gene-BXYJ_LOCUS14260
gene-BXYJ_LOCUS14261	341.04	136.13	238.588	1.32442	0.312269	4.24127	2.22257e-05	0.000293934	gene-BXYJ_LOCUS14261
gene-BXYJ_LOCUS14271	487.06	207.57	347.313	1.22913	0.36126	3.40233	0.000668143	0.00494753	gene-BXYJ_LOCUS14271
gene-BXYJ_LOCUS14272	136.55	58.23	97.3915	1.22886	0.455206	2.69957	0.00694282	0.032282	gene-BXYJ_LOCUS14272
gene-BXYJ_LOCUS14273	535.83	198.87	367.349	1.42979	0.358494	3.98833	6.65396e-05	0.000732541	gene-BXYJ_LOCUS14273
gene-BXYJ_LOCUS14274	24.65	72.07	48.3606	-1.55256	0.509876	-3.04497	0.002327	0.0134355	gene-BXYJ_LOCUS14274
gene-BXYJ_LOCUS14290	152.81	387.67	270.242	-1.34344	0.285065	-4.71275	2.44394e-06	4.41948e-05	gene-BXYJ_LOCUS14290
gene-BXYJ_LOCUS14293	137.08	46.93	92.0039	1.55151	0.422838	3.66928	0.000243233	0.00214972	gene-BXYJ_LOCUS14293
gene-BXYJ_LOCUS14295	109.65	36.16	72.9044	1.59266	0.42599	3.73873	0.000184953	0.00171611	gene-BXYJ_LOCUS14295
gene-BXYJ_LOCUS14300	620.91	1381.55	1001.23	-1.15418	0.261832	-4.40811	1.04278e-05	0.000152952	gene-BXYJ_LOCUS14300
gene-BXYJ_LOCUS14308	3.35	49.88	26.6138	-3.88556	0.838984	-4.63127	3.6343e-06	6.17959e-05	gene-BXYJ_LOCUS14308
gene-BXYJ_LOCUS14310	15.37	0.87	8.11932	4.1614	1.35593	3.06903	0.00214758	0.012646	gene-BXYJ_LOCUS14310
gene-BXYJ_LOCUS14311	394.04	816.77	605.401	-1.05188	0.303784	-3.46261	0.000534959	0.00413639	gene-BXYJ_LOCUS14311
gene-BXYJ_LOCUS14322	85.06	31.97	58.5133	1.40716	0.378575	3.717	0.000201602	0.00184815	gene-BXYJ_LOCUS14322
gene-BXYJ_LOCUS14339	77.37	33.91	55.6392	1.19987	0.442567	2.71117	0.00670469	0.0313981	gene-BXYJ_LOCUS14339
gene-BXYJ_LOCUS14342	3069.42	8219.88	5644.65	-1.4212	0.235317	-6.03952	1.54577e-09	6.57824e-08	gene-BXYJ_LOCUS14342
gene-BXYJ_LOCUS14361	276.29	561.08	418.686	-1.02164	0.285116	-3.58323	0.000339371	0.00281119	gene-BXYJ_LOCUS14361
gene-BXYJ_LOCUS14364	194.65	488.57	341.61	-1.32786	0.25086	-5.29323	1.20176e-07	3.19612e-06	gene-BXYJ_LOCUS14364
gene-BXYJ_LOCUS14366	70.44	29.48	49.9572	1.26749	0.475503	2.66558	0.00768568	0.0349699	gene-BXYJ_LOCUS14366
gene-BXYJ_LOCUS14377	71.61	14.75	43.182	2.2604	0.694293	3.25569	0.00113119	0.00760701	gene-BXYJ_LOCUS14377
gene-BXYJ_LOCUS14379	92.22	202.93	147.58	-1.13897	0.353416	-3.22274	0.00126969	0.00833885	gene-BXYJ_LOCUS14379
gene-BXYJ_LOCUS14380	4.27	38.7	21.4817	-3.20056	0.942863	-3.39451	0.000687517	0.00506665	gene-BXYJ_LOCUS14380
gene-BXYJ_LOCUS14388	1609.71	6617.49	4113.6	-2.03958	0.269131	-7.57842	3.49801e-14	3.3863e-12	gene-BXYJ_LOCUS14388
gene-BXYJ_LOCUS144	2807.85	329.6	1568.72	3.09053	0.688175	4.4909	7.09215e-06	0.000109675	gene-BXYJ_LOCUS144
gene-BXYJ_LOCUS14402	54.62	318.68	186.647	-2.5451	0.307038	-8.2892	1.14016e-16	1.53299e-14	gene-BXYJ_LOCUS14402
gene-BXYJ_LOCUS14403	144.35	335.39	239.871	-1.21573	0.335486	-3.62379	0.000290321	0.00247694	gene-BXYJ_LOCUS14403
gene-BXYJ_LOCUS1441	10.01	35.62	22.817	-1.81909	0.685231	-2.65471	0.00793768	0.035874	gene-BXYJ_LOCUS1441
gene-BXYJ_LOCUS14414	122.4	32.23	77.3193	1.94065	0.556987	3.48419	0.000493623	0.00384957	gene-BXYJ_LOCUS14414
gene-BXYJ_LOCUS14415	35.75	12.39	24.0714	1.55254	0.604839	2.56687	0.0102622	0.0439839	gene-BXYJ_LOCUS14415
gene-BXYJ_LOCUS14426	13657	3209.46	8433.24	2.08943	0.28041	7.45136	9.23795e-14	8.49014e-12	gene-BXYJ_LOCUS14426
gene-BXYJ_LOCUS14432	105.95	1231.74	668.844	-3.5389	0.338642	-10.4503	1.46113e-25	4.2434e-23	gene-BXYJ_LOCUS14432
gene-BXYJ_LOCUS14436	1801.56	4403.63	3102.6	-1.28959	0.261016	-4.94066	7.78577e-07	1.62205e-05	gene-BXYJ_LOCUS14436
gene-BXYJ_LOCUS14443	611.52	2661.87	1636.69	-2.12168	0.339883	-6.24241	4.30893e-10	1.99904e-08	gene-BXYJ_LOCUS14443
gene-BXYJ_LOCUS14446	181	382.05	281.524	-1.07876	0.29149	-3.70083	0.000214892	0.00193937	gene-BXYJ_LOCUS14446
gene-BXYJ_LOCUS14451	98.32	46.72	72.5181	1.06553	0.400052	2.66349	0.00773355	0.0351153	gene-BXYJ_LOCUS14451
gene-BXYJ_LOCUS14457	207.65	480.66	344.157	-1.21148	0.306348	-3.95459	7.66667e-05	0.00082465	gene-BXYJ_LOCUS14457
gene-BXYJ_LOCUS14473	90.45	31.4	60.9216	1.53903	0.498701	3.08608	0.00202813	0.0120748	gene-BXYJ_LOCUS14473
gene-BXYJ_LOCUS14474	378.33	155.28	266.808	1.28212	0.320101	4.00535	6.19252e-05	0.000695449	gene-BXYJ_LOCUS14474
gene-BXYJ_LOCUS14477	326.62	680.03	503.323	-1.05834	0.281652	-3.75761	0.000171546	0.00160967	gene-BXYJ_LOCUS14477
gene-BXYJ_LOCUS14481	486.01	194.56	340.286	1.32187	0.318401	4.1516	3.30152e-05	0.000409755	gene-BXYJ_LOCUS14481
gene-BXYJ_LOCUS14485	17.83	53.67	35.75	-1.5866	0.630433	-2.51668	0.0118466	0.0492907	gene-BXYJ_LOCUS14485
gene-BXYJ_LOCUS14488	94.56	195.3	144.931	-1.04839	0.411705	-2.54645	0.0108824	0.0460844	gene-BXYJ_LOCUS14488
gene-BXYJ_LOCUS14489	40.72	140.97	90.8457	-1.79297	0.520158	-3.44697	0.000566913	0.00433499	gene-BXYJ_LOCUS14489
gene-BXYJ_LOCUS1449	28.98	121.23	75.1014	-2.05941	0.490281	-4.20046	2.66369e-05	0.000342599	gene-BXYJ_LOCUS1449
gene-BXYJ_LOCUS14490	60.05	315.93	187.992	-2.39467	0.343924	-6.96279	3.336e-12	2.285e-10	gene-BXYJ_LOCUS14490
gene-BXYJ_LOCUS14502	85.93	248	166.964	-1.52863	0.338532	-4.51547	6.31779e-06	9.9179e-05	gene-BXYJ_LOCUS14502
gene-BXYJ_LOCUS14504	291.95	99.68	195.814	1.54794	0.459363	3.36975	0.000752367	0.00545983	gene-BXYJ_LOCUS14504
gene-BXYJ_LOCUS1451	313.06	119.24	216.146	1.39146	0.305865	4.54926	5.38339e-06	8.68344e-05	gene-BXYJ_LOCUS1451
gene-BXYJ_LOCUS14510	12.98	0.87	6.92186	3.91892	1.2308	3.18406	0.00145227	0.00928187	gene-BXYJ_LOCUS14510
gene-BXYJ_LOCUS14516	105.44	280.47	192.955	-1.41124	0.321073	-4.39539	1.10574e-05	0.00016121	gene-BXYJ_LOCUS14516
gene-BXYJ_LOCUS14525	194.72	560.73	377.727	-1.52574	0.286686	-5.32201	1.02628e-07	2.79074e-06	gene-BXYJ_LOCUS14525
gene-BXYJ_LOCUS14529	99.59	202.43	151.012	-1.02319	0.384057	-2.66417	0.00771778	0.0350833	gene-BXYJ_LOCUS14529
gene-BXYJ_LOCUS14535	49.08	14.09	31.588	1.79649	0.54127	3.31902	0.000903328	0.00635524	gene-BXYJ_LOCUS14535
gene-BXYJ_LOCUS14538	57993.3	13289.7	35641.5	2.12558	0.285734	7.43902	1.01435e-13	9.14871e-12	gene-BXYJ_LOCUS14538
gene-BXYJ_LOCUS14543	76.35	152.82	114.583	-1.00341	0.359415	-2.79178	0.00524194	0.0262637	gene-BXYJ_LOCUS14543
gene-BXYJ_LOCUS14546	1270.24	450.67	860.454	1.49371	0.314559	4.74859	2.04842e-06	3.77477e-05	gene-BXYJ_LOCUS14546
gene-BXYJ_LOCUS14553	936.12	172.79	554.455	2.4413	0.405021	6.02758	1.66437e-09	6.98506e-08	gene-BXYJ_LOCUS14553
gene-BXYJ_LOCUS14554	55.71	7.09	31.404	2.9947	0.639657	4.68173	2.84459e-06	5.04813e-05	gene-BXYJ_LOCUS14554
gene-BXYJ_LOCUS1456	90.92	35.81	63.3634	1.34739	0.401797	3.35342	0.000798192	0.00573505	gene-BXYJ_LOCUS1456
gene-BXYJ_LOCUS14560	25.81	87.03	56.4241	-1.75741	0.692794	-2.53669	0.0111905	0.0471691	gene-BXYJ_LOCUS14560
gene-BXYJ_LOCUS14566	111.73	236.37	174.049	-1.08148	0.28356	-3.81395	0.000136762	0.00133562	gene-BXYJ_LOCUS14566
gene-BXYJ_LOCUS14567	362.05	828.88	595.466	-1.19548	0.404385	-2.9563	0.00311354	0.0171257	gene-BXYJ_LOCUS14567
gene-BXYJ_LOCUS1457	342.18	108.71	225.441	1.65361	0.395724	4.1787	2.93179e-05	0.000371688	gene-BXYJ_LOCUS1457
gene-BXYJ_LOCUS14572	1235.9	2898.84	2067.37	-1.23011	0.250332	-4.9139	8.92809e-07	1.82856e-05	gene-BXYJ_LOCUS14572
gene-BXYJ_LOCUS14577	17769	1730.23	9749.63	3.36028	1.04093	3.22816	0.0012459	0.00820986	gene-BXYJ_LOCUS14577
gene-BXYJ_LOCUS14582	278.83	701.03	489.93	-1.33038	0.255492	-5.20713	1.91779e-07	4.76039e-06	gene-BXYJ_LOCUS14582
gene-BXYJ_LOCUS14593	2969.64	940.23	1954.93	1.65901	0.29104	5.70027	1.19618e-08	4.13564e-07	gene-BXYJ_LOCUS14593
gene-BXYJ_LOCUS14596	152.05	335.55	243.804	-1.1415	0.318405	-3.58507	0.000336987	0.00279782	gene-BXYJ_LOCUS14596
gene-BXYJ_LOCUS14598	25.65	210.16	117.908	-3.03366	0.453743	-6.68587	2.29554e-11	1.33869e-09	gene-BXYJ_LOCUS14598
gene-BXYJ_LOCUS146	23.95	127.55	75.7528	-2.41645	0.602042	-4.01376	5.97593e-05	0.000673208	gene-BXYJ_LOCUS146
gene-BXYJ_LOCUS14601	51.88	18.02	34.9502	1.52236	0.459257	3.31483	0.000916978	0.00643258	gene-BXYJ_LOCUS14601
gene-BXYJ_LOCUS14609	162.45	381.9	272.172	-1.23393	0.283549	-4.35172	1.35074e-05	0.00019173	gene-BXYJ_LOCUS14609
gene-BXYJ_LOCUS1462	262.65	122.43	192.538	1.10322	0.302001	3.65305	0.000259149	0.00226148	gene-BXYJ_LOCUS1462
gene-BXYJ_LOCUS14623	61.59	157.59	109.588	-1.35788	0.393135	-3.45397	0.000552397	0.0042441	gene-BXYJ_LOCUS14623
gene-BXYJ_LOCUS14636	8009.78	2024.89	5017.33	1.9839	0.570993	3.47447	0.000511859	0.00397258	gene-BXYJ_LOCUS14636
gene-BXYJ_LOCUS14641	117.35	27.28	72.3144	2.11411	0.40373	5.23644	1.63702e-07	4.17771e-06	gene-BXYJ_LOCUS14641
gene-BXYJ_LOCUS14651	20.65	51.88	36.2637	-1.32692	0.524143	-2.53161	0.011354	0.0476921	gene-BXYJ_LOCUS14651
gene-BXYJ_LOCUS14659	394.36	116.6	255.479	1.75595	0.495104	3.54664	0.000390179	0.00315116	gene-BXYJ_LOCUS14659
gene-BXYJ_LOCUS14673	186.26	65.18	125.716	1.5169	0.487823	3.10953	0.00187388	0.011314	gene-BXYJ_LOCUS14673
gene-BXYJ_LOCUS14674	48.07	15.09	31.5766	1.66302	0.645972	2.57445	0.0100401	0.043172	gene-BXYJ_LOCUS14674
gene-BXYJ_LOCUS14675	834.26	286.36	560.31	1.54118	0.334365	4.60929	4.04051e-06	6.7517e-05	gene-BXYJ_LOCUS14675
gene-BXYJ_LOCUS14677	73.58	20.29	46.9359	1.86223	0.418592	4.44879	8.63567e-06	0.000130217	gene-BXYJ_LOCUS14677
gene-BXYJ_LOCUS14683	28.01	74.6	51.3033	-1.41298	0.455978	-3.09879	0.00194315	0.0116549	gene-BXYJ_LOCUS14683
gene-BXYJ_LOCUS14686	206.82	799.19	503.006	-1.95	0.332292	-5.86834	4.40182e-09	1.69131e-07	gene-BXYJ_LOCUS14686
gene-BXYJ_LOCUS14687	600.36	1545.54	1072.95	-1.36448	0.250404	-5.44909	5.06278e-08	1.47624e-06	gene-BXYJ_LOCUS14687
gene-BXYJ_LOCUS14688	261.92	564.57	413.241	-1.10846	0.251114	-4.41417	1.014e-05	0.000149802	gene-BXYJ_LOCUS14688
gene-BXYJ_LOCUS14689	32.39	114.22	73.3066	-1.82258	0.680195	-2.6795	0.00737332	0.033893	gene-BXYJ_LOCUS14689
gene-BXYJ_LOCUS14695	344.64	80.21	212.423	2.10182	0.478922	4.38865	1.14056e-05	0.000165767	gene-BXYJ_LOCUS14695
gene-BXYJ_LOCUS14699	5.2	22.5	13.8478	-2.11199	0.78415	-2.69335	0.00707386	0.0327236	gene-BXYJ_LOCUS14699
gene-BXYJ_LOCUS147	66.83	157.39	112.112	-1.23856	0.387285	-3.19805	0.00138362	0.0089296	gene-BXYJ_LOCUS147
gene-BXYJ_LOCUS14700	462.83	965.74	714.284	-1.06176	0.289919	-3.66226	0.000249997	0.00219252	gene-BXYJ_LOCUS14700
gene-BXYJ_LOCUS14702	102.13	47.33	74.7263	1.11766	0.417951	2.67414	0.00749216	0.0343523	gene-BXYJ_LOCUS14702
gene-BXYJ_LOCUS14704	170.49	377.99	274.243	-1.14721	0.299218	-3.83402	0.000126066	0.00125493	gene-BXYJ_LOCUS14704
gene-BXYJ_LOCUS14705	341.04	722.4	531.717	-1.0829	0.267915	-4.04198	5.30024e-05	0.000606022	gene-BXYJ_LOCUS14705
gene-BXYJ_LOCUS14707	120.32	54.58	87.4526	1.1345	0.391719	2.8962	0.00377714	0.0201055	gene-BXYJ_LOCUS14707
gene-BXYJ_LOCUS14719	124.69	278.28	201.484	-1.15767	0.348028	-3.32638	0.000879819	0.00621293	gene-BXYJ_LOCUS14719
gene-BXYJ_LOCUS14720	62.58	147.36	104.969	-1.2369	0.396317	-3.12098	0.00180249	0.0109929	gene-BXYJ_LOCUS14720
gene-BXYJ_LOCUS14723	1190.29	2583.05	1886.67	-1.11776	0.231555	-4.82719	1.38473e-06	2.6954e-05	gene-BXYJ_LOCUS14723
gene-BXYJ_LOCUS14747	669.18	1803.69	1236.43	-1.43084	0.269568	-5.3079	1.10894e-07	2.98197e-06	gene-BXYJ_LOCUS14747
gene-BXYJ_LOCUS14749	470.06	152.08	311.071	1.62997	0.60491	2.69457	0.00704804	0.0326375	gene-BXYJ_LOCUS14749
gene-BXYJ_LOCUS14758	124.39	49.1	86.7416	1.33457	0.426378	3.13001	0.00174803	0.0107374	gene-BXYJ_LOCUS14758
gene-BXYJ_LOCUS1476	34.41	6.55	20.4794	2.39541	0.790328	3.03091	0.00243819	0.0139445	gene-BXYJ_LOCUS1476
gene-BXYJ_LOCUS14772	1976.12	296.03	1136.08	2.7394	0.384377	7.12685	1.02695e-12	7.45617e-11	gene-BXYJ_LOCUS14772
gene-BXYJ_LOCUS14784	362.8	136.58	249.689	1.40855	0.397924	3.53975	0.000400499	0.00322197	gene-BXYJ_LOCUS14784
gene-BXYJ_LOCUS14786	138.47	434.84	286.652	-1.64961	0.343611	-4.80082	1.58018e-06	3.01126e-05	gene-BXYJ_LOCUS14786
gene-BXYJ_LOCUS14787	16.08	323.05	169.565	-4.33536	0.534867	-8.1055	5.25281e-16	6.75009e-14	gene-BXYJ_LOCUS14787
gene-BXYJ_LOCUS14789	167.15	47.02	107.088	1.84075	0.598827	3.07393	0.00211257	0.0124854	gene-BXYJ_LOCUS14789
gene-BXYJ_LOCUS14792	58.53	172.92	115.724	-1.56622	0.402084	-3.89526	9.80952e-05	0.00101456	gene-BXYJ_LOCUS14792
gene-BXYJ_LOCUS14796	240.85	1042.42	641.633	-2.11362	0.304406	-6.94342	3.8273e-12	2.57297e-10	gene-BXYJ_LOCUS14796
gene-BXYJ_LOCUS14798	106.67	42.39	74.5289	1.32792	0.419741	3.16367	0.00155791	0.00982302	gene-BXYJ_LOCUS14798
gene-BXYJ_LOCUS14806	248.64	684.44	466.543	-1.46036	0.257397	-5.67358	1.39845e-08	4.72254e-07	gene-BXYJ_LOCUS14806
gene-BXYJ_LOCUS14808	133.25	56.62	94.9354	1.23384	0.431647	2.85846	0.00425704	0.0221883	gene-BXYJ_LOCUS14808
gene-BXYJ_LOCUS14809	210.09	104.06	157.075	1.01523	0.337206	3.01071	0.0026064	0.0147439	gene-BXYJ_LOCUS14809
gene-BXYJ_LOCUS14817	201.64	461.32	331.478	-1.19457	0.274639	-4.34961	1.36383e-05	0.0001934	gene-BXYJ_LOCUS14817
gene-BXYJ_LOCUS14820	44.34	178.83	111.585	-2.00995	0.456078	-4.40703	1.04797e-05	0.000153558	gene-BXYJ_LOCUS14820
gene-BXYJ_LOCUS14822	288.96	85.63	187.296	1.75486	0.319585	5.49106	3.99525e-08	1.21117e-06	gene-BXYJ_LOCUS14822
gene-BXYJ_LOCUS14828	189.41	29.8	109.601	2.668	0.342644	7.78651	6.88843e-15	7.30123e-13	gene-BXYJ_LOCUS14828
gene-BXYJ_LOCUS14834	74.35	235.07	154.71	-1.65748	0.451047	-3.67473	0.0002381	0.00211676	gene-BXYJ_LOCUS14834
gene-BXYJ_LOCUS14844	50.75	117.6	84.1745	-1.21097	0.358134	-3.38134	0.000721343	0.0052806	gene-BXYJ_LOCUS14844
gene-BXYJ_LOCUS14847	93.76	20.48	57.1179	2.20945	0.731818	3.01913	0.00253502	0.0143889	gene-BXYJ_LOCUS14847
gene-BXYJ_LOCUS14848	121.75	44.72	83.2374	1.4386	0.469691	3.06288	0.00219221	0.0128289	gene-BXYJ_LOCUS14848
gene-BXYJ_LOCUS14851	17.11	3.36	10.2351	2.38887	0.937357	2.54852	0.0108182	0.0458527	gene-BXYJ_LOCUS14851
gene-BXYJ_LOCUS14854	16.4	2.34	9.36769	2.82741	1.03096	2.74251	0.00609719	0.0293073	gene-BXYJ_LOCUS14854
gene-BXYJ_LOCUS14862	493.96	104.41	299.186	2.24297	0.369124	6.07648	1.2285e-09	5.2935e-08	gene-BXYJ_LOCUS14862
gene-BXYJ_LOCUS14870	167.02	442.42	304.717	-1.40447	0.296076	-4.74363	2.09922e-06	3.86346e-05	gene-BXYJ_LOCUS14870
gene-BXYJ_LOCUS14872	1989.46	5233.84	3611.65	-1.39552	0.356791	-3.91132	9.17949e-05	0.000961033	gene-BXYJ_LOCUS14872
gene-BXYJ_LOCUS14874	397.4	178.71	288.053	1.15388	0.393507	2.93231	0.00336452	0.0182776	gene-BXYJ_LOCUS14874
gene-BXYJ_LOCUS14875	73.53	186.3	129.915	-1.34347	0.376304	-3.57016	0.000356765	0.00293351	gene-BXYJ_LOCUS14875
gene-BXYJ_LOCUS14877	262.74	121.79	192.265	1.10659	0.331996	3.33313	0.000858754	0.00610375	gene-BXYJ_LOCUS14877
gene-BXYJ_LOCUS14885	148.34	50.24	99.2931	1.55567	0.363877	4.27527	1.90908e-05	0.000257398	gene-BXYJ_LOCUS14885
gene-BXYJ_LOCUS14890	100.66	20.73	60.6983	2.29248	0.814091	2.816	0.00486252	0.0247056	gene-BXYJ_LOCUS14890
gene-BXYJ_LOCUS14891	349.89	40.88	195.386	3.09571	0.643036	4.81421	1.47786e-06	2.85752e-05	gene-BXYJ_LOCUS14891
gene-BXYJ_LOCUS14915	123.29	54.11	88.6999	1.18984	0.358748	3.31665	0.000911049	0.00640336	gene-BXYJ_LOCUS14915
gene-BXYJ_LOCUS14924	128.55	34.22	81.3843	1.92397	0.627022	3.06842	0.00215195	0.0126614	gene-BXYJ_LOCUS14924
gene-BXYJ_LOCUS14930	383.61	161.41	272.51	1.24886	0.266599	4.68441	2.80774e-06	4.99035e-05	gene-BXYJ_LOCUS14930
gene-BXYJ_LOCUS14931	93.85	37.01	65.4291	1.34379	0.403956	3.32657	0.000879212	0.00621267	gene-BXYJ_LOCUS14931
gene-BXYJ_LOCUS14934	680.16	1567.66	1123.91	-1.20435	0.292334	-4.11977	3.79246e-05	0.000457919	gene-BXYJ_LOCUS14934
gene-BXYJ_LOCUS14939	60.16	230.61	145.383	-1.94177	0.540987	-3.58931	0.000331551	0.00276217	gene-BXYJ_LOCUS14939
gene-BXYJ_LOCUS14945	103.05	259.77	181.412	-1.33338	0.351487	-3.79353	0.000148519	0.0014335	gene-BXYJ_LOCUS14945
gene-BXYJ_LOCUS14963	23.97	101.42	62.6964	-2.08291	0.562378	-3.70375	0.000212439	0.00192561	gene-BXYJ_LOCUS14963
gene-BXYJ_LOCUS14967	6.06	30.51	18.2881	-2.32945	0.724487	-3.21531	0.00130303	0.00850997	gene-BXYJ_LOCUS14967
gene-BXYJ_LOCUS14968	1224.76	576.91	900.838	1.0853	0.256222	4.23578	2.27762e-05	0.000300121	gene-BXYJ_LOCUS14968
gene-BXYJ_LOCUS14974	572.95	267.27	420.111	1.09956	0.429783	2.5584	0.0105156	0.0448714	gene-BXYJ_LOCUS14974
gene-BXYJ_LOCUS14977	82.72	28.79	55.7552	1.53334	0.464437	3.30151	0.000961665	0.0066911	gene-BXYJ_LOCUS14977
gene-BXYJ_LOCUS14984	41.85	13.11	27.4836	1.68341	0.612527	2.7483	0.00599049	0.0290056	gene-BXYJ_LOCUS14984
gene-BXYJ_LOCUS14990	48.41	131.74	90.0723	-1.44631	0.369615	-3.91301	9.11527e-05	0.000954999	gene-BXYJ_LOCUS14990
gene-BXYJ_LOCUS14993	72.87	28.78	50.8243	1.33596	0.460211	2.90293	0.00369689	0.019758	gene-BXYJ_LOCUS14993
gene-BXYJ_LOCUS14996	170.28	67.57	118.928	1.33108	0.387736	3.43295	0.000597056	0.00452111	gene-BXYJ_LOCUS14996
gene-BXYJ_LOCUS15	27.97	1.3	14.6336	4.3676	1.24111	3.5191	0.000433019	0.00343975	gene-BXYJ_LOCUS15
gene-BXYJ_LOCUS15003	438.99	143	290.994	1.61639	0.423976	3.81246	0.00013759	0.00134181	gene-BXYJ_LOCUS15003
gene-BXYJ_LOCUS15013	75.17	152.91	114.039	-1.02695	0.330128	-3.11078	0.00186597	0.0112805	gene-BXYJ_LOCUS15013
gene-BXYJ_LOCUS15016	79.96	24.93	52.4477	1.69095	0.526469	3.21187	0.00131874	0.00858716	gene-BXYJ_LOCUS15016
gene-BXYJ_LOCUS1502	189.95	79.75	134.849	1.24824	0.411697	3.03194	0.00242985	0.0139132	gene-BXYJ_LOCUS1502
gene-BXYJ_LOCUS15025	301.56	120.07	210.817	1.32636	0.362493	3.65899	0.000253211	0.00221499	gene-BXYJ_LOCUS15025
gene-BXYJ_LOCUS1503	1047.68	447.33	747.51	1.22664	0.44854	2.73475	0.00624283	0.0297806	gene-BXYJ_LOCUS1503
gene-BXYJ_LOCUS15035	99.09	210.37	154.732	-1.08403	0.339939	-3.18889	0.00142819	0.00915213	gene-BXYJ_LOCUS15035
gene-BXYJ_LOCUS15036	560.58	1359.75	960.164	-1.27841	0.238463	-5.36102	8.27533e-08	2.30203e-06	gene-BXYJ_LOCUS15036
gene-BXYJ_LOCUS15038	108.02	46.21	77.1176	1.22523	0.394072	3.10916	0.00187621	0.0113189	gene-BXYJ_LOCUS15038
gene-BXYJ_LOCUS15040	115.78	7.26	61.5163	4.01017	0.555103	7.2242	5.04047e-13	3.98554e-11	gene-BXYJ_LOCUS15040
gene-BXYJ_LOCUS15042	46.87	131.17	89.0172	-1.48721	0.496975	-2.99252	0.00276686	0.0155426	gene-BXYJ_LOCUS15042
gene-BXYJ_LOCUS15049	1264.46	3385.85	2325.16	-1.42078	0.270991	-5.24291	1.58065e-07	4.05523e-06	gene-BXYJ_LOCUS15049
gene-BXYJ_LOCUS15051	79.78	24.6	52.1919	1.68475	0.554812	3.03662	0.00239248	0.0137534	gene-BXYJ_LOCUS15051
gene-BXYJ_LOCUS15054	678.56	1926.13	1302.34	-1.50547	0.269408	-5.58806	2.29626e-08	7.42429e-07	gene-BXYJ_LOCUS15054
gene-BXYJ_LOCUS15057	11.68	38.42	25.0496	-1.71636	0.563204	-3.04749	0.00230761	0.0133342	gene-BXYJ_LOCUS15057
gene-BXYJ_LOCUS15063	252.91	78.88	165.893	1.68494	0.43497	3.87369	0.000107198	0.00109544	gene-BXYJ_LOCUS15063
gene-BXYJ_LOCUS15066	37.44	10.01	23.7268	1.88176	0.641023	2.93556	0.00332944	0.0181142	gene-BXYJ_LOCUS15066
gene-BXYJ_LOCUS15067	25.49	1.12	13.3066	4.49373	0.983838	4.56755	4.93453e-06	8.03299e-05	gene-BXYJ_LOCUS15067
gene-BXYJ_LOCUS15068	108.19	5.06	56.6262	4.37359	0.637773	6.85759	7.00307e-12	4.44068e-10	gene-BXYJ_LOCUS15068
gene-BXYJ_LOCUS15096	125.57	45.48	85.5246	1.45937	0.374548	3.89633	9.76595e-05	0.00101158	gene-BXYJ_LOCUS15096
gene-BXYJ_LOCUS15097	133.06	61.45	97.2549	1.10855	0.403674	2.74615	0.00602998	0.0291288	gene-BXYJ_LOCUS15097
gene-BXYJ_LOCUS15099	3807.57	740.76	2274.16	2.36162	0.245796	9.60807	7.39183e-22	1.49079e-19	gene-BXYJ_LOCUS15099
gene-BXYJ_LOCUS15100	283.89	127.71	205.798	1.15708	0.428179	2.70234	0.00688538	0.0320868	gene-BXYJ_LOCUS15100
gene-BXYJ_LOCUS15107	23851.6	9893.46	16872.5	1.26953	0.243986	5.20332	1.9576e-07	4.8509e-06	gene-BXYJ_LOCUS15107
gene-BXYJ_LOCUS15119	337.97	165.76	251.867	1.02926	0.275265	3.73917	0.000184631	0.00171421	gene-BXYJ_LOCUS15119
gene-BXYJ_LOCUS15120	9.86	77.92	43.8881	-2.98717	0.672201	-4.44387	8.83558e-06	0.000132955	gene-BXYJ_LOCUS15120
gene-BXYJ_LOCUS15127	39.58	2.84	21.2104	3.79943	0.807837	4.70321	2.56098e-06	4.59678e-05	gene-BXYJ_LOCUS15127
gene-BXYJ_LOCUS15131	1350.59	420.26	885.423	1.68377	0.303549	5.54694	2.90716e-08	9.15723e-07	gene-BXYJ_LOCUS15131
gene-BXYJ_LOCUS15136	684.84	282.81	483.824	1.27685	0.25749	4.95884	7.09161e-07	1.50332e-05	gene-BXYJ_LOCUS15136
gene-BXYJ_LOCUS15143	50.13	179.31	114.719	-1.83848	0.513939	-3.57724	0.00034724	0.0028633	gene-BXYJ_LOCUS15143
gene-BXYJ_LOCUS15145	33.31	9.51	21.4111	1.80313	0.646467	2.78921	0.00528367	0.0264204	gene-BXYJ_LOCUS15145
gene-BXYJ_LOCUS15147	49.5	118.25	83.8714	-1.25676	0.357346	-3.51691	0.000436597	0.00346438	gene-BXYJ_LOCUS15147
gene-BXYJ_LOCUS15148	64.55	150.31	107.429	-1.21917	0.399575	-3.05118	0.00227947	0.0132039	gene-BXYJ_LOCUS15148
gene-BXYJ_LOCUS15149	171.5	386.06	278.779	-1.17156	0.318966	-3.673	0.000239716	0.00212393	gene-BXYJ_LOCUS15149
gene-BXYJ_LOCUS1516	115.99	45.57	80.7794	1.35485	0.38781	3.49358	0.000476584	0.00373676	gene-BXYJ_LOCUS1516
gene-BXYJ_LOCUS15165	142.32	47.94	95.1299	1.56467	0.479598	3.26247	0.00110446	0.00745945	gene-BXYJ_LOCUS15165
gene-BXYJ_LOCUS15172	41.23	4.43	22.8287	3.24411	0.696938	4.6548	3.24301e-06	5.60812e-05	gene-BXYJ_LOCUS15172
gene-BXYJ_LOCUS15173	430.39	1316.51	873.446	-1.61328	0.25316	-6.37256	1.85893e-10	9.18145e-09	gene-BXYJ_LOCUS15173
gene-BXYJ_LOCUS15174	3.37	22.09	12.7307	-2.7011	0.96871	-2.78835	0.00529773	0.0264449	gene-BXYJ_LOCUS15174
gene-BXYJ_LOCUS15175	16.09	58.85	37.4685	-1.87237	0.716057	-2.61484	0.00892689	0.0394964	gene-BXYJ_LOCUS15175
gene-BXYJ_LOCUS15176	4.86	22.58	13.7222	-2.21895	0.789409	-2.8109	0.00494039	0.0250312	gene-BXYJ_LOCUS15176
gene-BXYJ_LOCUS15186	4.96	144.42	74.6911	-4.87837	0.617742	-7.8971	2.85462e-15	3.21333e-13	gene-BXYJ_LOCUS15186
gene-BXYJ_LOCUS15189	11.22	36.39	23.8054	-1.70093	0.610691	-2.78526	0.00534855	0.0266436	gene-BXYJ_LOCUS15189
gene-BXYJ_LOCUS15190	2.69	190.38	96.5329	-6.16029	0.90724	-6.79015	1.12017e-11	6.95126e-10	gene-BXYJ_LOCUS15190
gene-BXYJ_LOCUS15195	55.17	20.43	37.8023	1.43616	0.568909	2.52442	0.0115889	0.0484078	gene-BXYJ_LOCUS15195
gene-BXYJ_LOCUS15206	9.42	79.5	44.4585	-3.08169	0.612767	-5.02913	4.92704e-07	1.11268e-05	gene-BXYJ_LOCUS15206
gene-BXYJ_LOCUS1522	454.42	1326.84	890.631	-1.54589	0.241204	-6.40907	1.46406e-10	7.43341e-09	gene-BXYJ_LOCUS1522
gene-BXYJ_LOCUS15223	211.21	450.46	330.834	-1.09222	0.321318	-3.39918	0.000675891	0.00499726	gene-BXYJ_LOCUS15223
gene-BXYJ_LOCUS15231	71.73	178.25	124.988	-1.31125	0.379677	-3.45359	0.000553179	0.00424786	gene-BXYJ_LOCUS15231
gene-BXYJ_LOCUS15234	30.61	130.81	80.7115	-2.09227	0.528536	-3.95862	7.53835e-05	0.000813256	gene-BXYJ_LOCUS15234
gene-BXYJ_LOCUS15251	87.97	194.04	141.005	-1.14333	0.434762	-2.62979	0.0085437	0.0380579	gene-BXYJ_LOCUS15251
gene-BXYJ_LOCUS15260	53.57	13.72	33.6481	1.95956	0.526711	3.72037	0.000198931	0.00182596	gene-BXYJ_LOCUS15260
gene-BXYJ_LOCUS15262	414.57	1001.72	708.148	-1.2727	0.270269	-4.70902	2.48911e-06	4.48998e-05	gene-BXYJ_LOCUS15262
gene-BXYJ_LOCUS15264	62.33	10.27	36.3006	2.58015	0.751642	3.43268	0.000597648	0.00452111	gene-BXYJ_LOCUS15264
gene-BXYJ_LOCUS15270	71.76	146.58	109.17	-1.02887	0.355315	-2.89565	0.00378371	0.0201331	gene-BXYJ_LOCUS15270
gene-BXYJ_LOCUS15274	11.08	54.67	32.8753	-2.30778	0.727237	-3.17336	0.00150688	0.00955521	gene-BXYJ_LOCUS15274
gene-BXYJ_LOCUS15279	262.72	71.67	167.192	1.86872	0.416367	4.48816	7.18397e-06	0.000110666	gene-BXYJ_LOCUS15279
gene-BXYJ_LOCUS15282	9.21	46.75	27.9804	-2.33328	0.726794	-3.21037	0.00132566	0.00861677	gene-BXYJ_LOCUS15282
gene-BXYJ_LOCUS15287	13.51	41.08	27.2926	-1.60358	0.508513	-3.15347	0.00161342	0.0101159	gene-BXYJ_LOCUS15287
gene-BXYJ_LOCUS15289	57.42	206.57	131.998	-1.84439	0.458633	-4.02149	5.78322e-05	0.000654036	gene-BXYJ_LOCUS15289
gene-BXYJ_LOCUS15294	25.51	3.11	14.3078	3.03462	0.777738	3.90185	9.54608e-05	0.00099297	gene-BXYJ_LOCUS15294
gene-BXYJ_LOCUS15305	1202.25	409.05	805.649	1.55485	0.255168	6.09345	1.105e-09	4.78975e-08	gene-BXYJ_LOCUS15305
gene-BXYJ_LOCUS15312	55.76	15.3	35.528	1.87042	0.632469	2.95733	0.00310315	0.0170922	gene-BXYJ_LOCUS15312
gene-BXYJ_LOCUS15332	16.14	64.06	40.0962	-1.99244	0.788723	-2.52616	0.0115316	0.0482148	gene-BXYJ_LOCUS15332
gene-BXYJ_LOCUS15335	144.29	32.72	88.5098	2.13019	0.410469	5.18964	2.10696e-07	5.19442e-06	gene-BXYJ_LOCUS15335
gene-BXYJ_LOCUS15357	196.53	86.25	141.389	1.18605	0.455059	2.60637	0.00915069	0.0402536	gene-BXYJ_LOCUS15357
gene-BXYJ_LOCUS15359	4.05	20.68	12.3627	-2.34187	0.899148	-2.60454	0.00919969	0.0403874	gene-BXYJ_LOCUS15359
gene-BXYJ_LOCUS1537	117.18	40.31	78.7467	1.53894	0.403121	3.81756	0.00013478	0.00131972	gene-BXYJ_LOCUS1537
gene-BXYJ_LOCUS15372	100.28	9.61	54.9461	3.35584	0.629054	5.33474	9.56791e-08	2.62143e-06	gene-BXYJ_LOCUS15372
gene-BXYJ_LOCUS15373	1482.3	333.38	907.836	2.15179	0.638072	3.37233	0.000745347	0.00542516	gene-BXYJ_LOCUS15373
gene-BXYJ_LOCUS15374	21.87	165.08	93.4753	-2.917	0.520939	-5.5995	2.14972e-08	7.01131e-07	gene-BXYJ_LOCUS15374
gene-BXYJ_LOCUS15375	5654.71	2541.63	4098.17	1.15379	0.291352	3.96014	7.49061e-05	0.000808708	gene-BXYJ_LOCUS15375
gene-BXYJ_LOCUS15376	18596.8	2429.94	10513.4	2.93628	0.256456	11.4495	2.36625e-30	8.59007e-28	gene-BXYJ_LOCUS15376
gene-BXYJ_LOCUS15380	521.49	9.73	265.607	5.74938	0.557464	10.3135	6.12591e-25	1.6473e-22	gene-BXYJ_LOCUS15380
gene-BXYJ_LOCUS15387	44.58	6.81	25.6969	2.75699	0.832155	3.31308	0.000922761	0.00646378	gene-BXYJ_LOCUS15387
gene-BXYJ_LOCUS15388	51.61	260.4	156.001	-2.33601	0.471279	-4.95673	7.16895e-07	1.51089e-05	gene-BXYJ_LOCUS15388
gene-BXYJ_LOCUS15389	189.47	64.81	127.141	1.54802	0.533772	2.90014	0.0037299	0.0199051	gene-BXYJ_LOCUS15389
gene-BXYJ_LOCUS1539	315.06	767.57	541.32	-1.2849	0.259865	-4.94449	7.63453e-07	1.59512e-05	gene-BXYJ_LOCUS1539
gene-BXYJ_LOCUS15390	3460.37	960.43	2210.4	1.84919	0.239439	7.723	1.1362e-14	1.17012e-12	gene-BXYJ_LOCUS15390
gene-BXYJ_LOCUS15397	298.55	9.7	154.126	4.93721	0.803162	6.14722	7.88528e-10	3.49092e-08	gene-BXYJ_LOCUS15397
gene-BXYJ_LOCUS154	157.11	75.2	116.157	1.06761	0.411837	2.59231	0.00953341	0.0414972	gene-BXYJ_LOCUS154
gene-BXYJ_LOCUS1540	148.57	46.35	97.4574	1.68538	0.406086	4.15031	3.32026e-05	0.000411379	gene-BXYJ_LOCUS1540
gene-BXYJ_LOCUS15400	367.28	822.59	594.939	-1.16371	0.291339	-3.99433	6.48771e-05	0.000718878	gene-BXYJ_LOCUS15400
gene-BXYJ_LOCUS15403	212.3	72.46	142.38	1.54665	0.344839	4.48512	7.28732e-06	0.00011186	gene-BXYJ_LOCUS15403
gene-BXYJ_LOCUS15409	103.6	326.29	214.946	-1.65649	0.29722	-5.57327	2.50003e-08	7.94375e-07	gene-BXYJ_LOCUS15409
gene-BXYJ_LOCUS15410	532.18	224.07	378.121	1.24568	0.391502	3.1818	0.00146363	0.00933391	gene-BXYJ_LOCUS15410
gene-BXYJ_LOCUS15412	112.4	27.95	70.1772	1.99869	0.526982	3.79271	0.000149012	0.00143584	gene-BXYJ_LOCUS15412
gene-BXYJ_LOCUS15438	47.95	107.05	77.4993	-1.15857	0.410238	-2.82414	0.00474071	0.0241883	gene-BXYJ_LOCUS15438
gene-BXYJ_LOCUS15449	8.73	60.91	34.8206	-2.80936	0.622301	-4.51448	6.34724e-06	9.94264e-05	gene-BXYJ_LOCUS15449
gene-BXYJ_LOCUS15453	73.3	20.77	47.0339	1.80916	0.460215	3.93112	8.45525e-05	0.000892936	gene-BXYJ_LOCUS15453
gene-BXYJ_LOCUS15461	375.3	123.92	249.607	1.59835	0.620392	2.57636	0.00998463	0.0429845	gene-BXYJ_LOCUS15461
gene-BXYJ_LOCUS15463	105.54	455.52	280.528	-2.10941	0.327936	-6.43238	1.25619e-10	6.5147e-09	gene-BXYJ_LOCUS15463
gene-BXYJ_LOCUS15469	14.12	1.92	8.01834	2.85728	1.10325	2.58988	0.00960099	0.0417663	gene-BXYJ_LOCUS15469
gene-BXYJ_LOCUS15471	4.07	24.83	14.4536	-2.5997	0.799787	-3.25049	0.00115206	0.00771278	gene-BXYJ_LOCUS15471
gene-BXYJ_LOCUS15475	38.48	6.19	22.3339	2.63267	0.771017	3.41455	0.000638883	0.00477715	gene-BXYJ_LOCUS15475
gene-BXYJ_LOCUS1548	475.53	995.49	735.511	-1.06571	0.32632	-3.26583	0.00109145	0.00740603	gene-BXYJ_LOCUS1548
gene-BXYJ_LOCUS15481	60.72	133.04	96.8835	-1.13216	0.351555	-3.22042	0.00128002	0.0083915	gene-BXYJ_LOCUS15481
gene-BXYJ_LOCUS15482	0.73	10.99	5.85684	-3.8851	1.42835	-2.71999	0.00652846	0.0308493	gene-BXYJ_LOCUS15482
gene-BXYJ_LOCUS15486	6.7	30.01	18.3568	-2.16256	0.776405	-2.78536	0.00534691	0.0266436	gene-BXYJ_LOCUS15486
gene-BXYJ_LOCUS15491	364.25	121.48	242.865	1.58543	0.467858	3.3887	0.000702244	0.00515535	gene-BXYJ_LOCUS15491
gene-BXYJ_LOCUS15496	2671.97	730.88	1701.42	1.86982	0.293517	6.37041	1.88529e-10	9.28009e-09	gene-BXYJ_LOCUS15496
gene-BXYJ_LOCUS1550	1988.69	6303.06	4145.88	-1.66434	0.253023	-6.57784	4.77347e-11	2.64563e-09	gene-BXYJ_LOCUS1550
gene-BXYJ_LOCUS15510	297.19	644.61	470.903	-1.11756	0.268792	-4.15769	3.21476e-05	0.000401388	gene-BXYJ_LOCUS15510
gene-BXYJ_LOCUS15523	4.86	31.56	18.2099	-2.69365	0.94002	-2.86552	0.00416325	0.0218327	gene-BXYJ_LOCUS15523
gene-BXYJ_LOCUS15532	109.45	308.18	208.816	-1.49381	0.366761	-4.07298	4.64164e-05	0.000542246	gene-BXYJ_LOCUS15532
gene-BXYJ_LOCUS15536	141.08	302.59	221.834	-1.09976	0.304524	-3.61141	0.000304535	0.00258002	gene-BXYJ_LOCUS15536
gene-BXYJ_LOCUS15537	14.07	56.68	35.3765	-2.01875	0.566905	-3.56101	0.000369434	0.00301549	gene-BXYJ_LOCUS15537
gene-BXYJ_LOCUS15546	102.78	258.78	180.78	-1.33199	0.46614	-2.85749	0.00427004	0.0222401	gene-BXYJ_LOCUS15546
gene-BXYJ_LOCUS15555	5354.88	1329.79	3342.33	2.00995	0.404041	4.97461	6.53776e-07	1.39405e-05	gene-BXYJ_LOCUS15555
gene-BXYJ_LOCUS15559	689.49	1599.03	1144.26	-1.21378	0.294279	-4.1246	3.7138e-05	0.000450527	gene-BXYJ_LOCUS15559
gene-BXYJ_LOCUS15563	1513.38	4734.95	3124.16	-1.64568	0.229425	-7.17305	7.33435e-13	5.54699e-11	gene-BXYJ_LOCUS15563
gene-BXYJ_LOCUS15567	18.13	3.64	10.8841	2.35502	0.849215	2.77317	0.00555134	0.0273879	gene-BXYJ_LOCUS15567
gene-BXYJ_LOCUS15569	40.3	100.92	70.6124	-1.32733	0.379021	-3.50199	0.000461796	0.00363849	gene-BXYJ_LOCUS15569
gene-BXYJ_LOCUS15576	19.14	81.45	50.2965	-2.09004	0.429957	-4.86105	1.16767e-06	2.32271e-05	gene-BXYJ_LOCUS15576
gene-BXYJ_LOCUS15583	23.05	211.31	117.183	-3.20125	0.568663	-5.62944	1.80796e-08	5.99394e-07	gene-BXYJ_LOCUS15583
gene-BXYJ_LOCUS15584	6.74	59.16	32.9498	-3.13462	0.642151	-4.88144	1.05315e-06	2.11226e-05	gene-BXYJ_LOCUS15584
gene-BXYJ_LOCUS15596	86.88	28.78	57.8316	1.60743	0.586323	2.74155	0.00611498	0.0293539	gene-BXYJ_LOCUS15596
gene-BXYJ_LOCUS15601	280.46	726.46	503.458	-1.37343	0.3287	-4.17838	2.93593e-05	0.000371688	gene-BXYJ_LOCUS15601
gene-BXYJ_LOCUS15604	70.85	1312.88	691.868	-4.21219	0.419828	-10.0331	1.09007e-23	2.51254e-21	gene-BXYJ_LOCUS15604
gene-BXYJ_LOCUS15606	606.64	1734.07	1170.36	-1.51511	0.289931	-5.22577	1.73429e-07	4.37976e-06	gene-BXYJ_LOCUS15606
gene-BXYJ_LOCUS15608	723.76	252	487.883	1.5217	0.337051	4.51475	6.33913e-06	9.94066e-05	gene-BXYJ_LOCUS15608
gene-BXYJ_LOCUS15609	23.5	62.05	42.7744	-1.39743	0.461393	-3.02873	0.00245583	0.0140288	gene-BXYJ_LOCUS15609
gene-BXYJ_LOCUS15616	54.92	114.3	84.6085	-1.05978	0.363679	-2.91406	0.00356767	0.0192	gene-BXYJ_LOCUS15616
gene-BXYJ_LOCUS15622	69.18	17.86	43.521	1.95954	0.453196	4.32382	1.53348e-05	0.000213411	gene-BXYJ_LOCUS15622
gene-BXYJ_LOCUS15624	36.65	264.12	150.382	-2.84701	0.39551	-7.19831	6.09618e-13	4.65908e-11	gene-BXYJ_LOCUS15624
gene-BXYJ_LOCUS15642	24.95	122.09	73.519	-2.28731	0.527842	-4.33333	1.46874e-05	0.000206263	gene-BXYJ_LOCUS15642
gene-BXYJ_LOCUS15645	1.88	19.86	10.867	-3.39843	0.955063	-3.55833	0.000373217	0.00303831	gene-BXYJ_LOCUS15645
gene-BXYJ_LOCUS15646	4.91	21.48	13.1969	-2.13413	0.772224	-2.76361	0.00571654	0.028025	gene-BXYJ_LOCUS15646
gene-BXYJ_LOCUS15650	87.82	217.69	152.751	-1.31206	0.332598	-3.94488	7.98396e-05	0.000851837	gene-BXYJ_LOCUS15650
gene-BXYJ_LOCUS15671	160.31	369.26	264.783	-1.2028	0.291194	-4.1306	3.6182e-05	0.000441882	gene-BXYJ_LOCUS15671
gene-BXYJ_LOCUS15679	6.77	0	3.38309	5.42119	1.76931	3.06402	0.00218382	0.0127923	gene-BXYJ_LOCUS15679
gene-BXYJ_LOCUS15680	221.67	102.97	162.324	1.10343	0.31617	3.48998	0.000483051	0.00378134	gene-BXYJ_LOCUS15680
gene-BXYJ_LOCUS1569	187.7	511.91	349.809	-1.44833	0.412686	-3.50953	0.000448903	0.00355233	gene-BXYJ_LOCUS1569
gene-BXYJ_LOCUS15694	28.86	2.17	15.5123	3.78612	1.10801	3.41705	0.000633042	0.0047408	gene-BXYJ_LOCUS15694
gene-BXYJ_LOCUS15699	242.24	576.26	409.249	-1.25091	0.301403	-4.15031	3.32026e-05	0.000411379	gene-BXYJ_LOCUS15699
gene-BXYJ_LOCUS157	2.95	43.98	23.4645	-3.89032	1.00816	-3.85883	0.000113932	0.00114969	gene-BXYJ_LOCUS157
gene-BXYJ_LOCUS15710	48.52	15.25	31.8834	1.65627	0.556383	2.97686	0.00291221	0.0162335	gene-BXYJ_LOCUS15710
gene-BXYJ_LOCUS15712	97.58	25.33	61.457	1.94728	0.487209	3.99681	6.42027e-05	0.000712214	gene-BXYJ_LOCUS15712
gene-BXYJ_LOCUS15717	10.87	108.08	59.4757	-3.31013	0.629437	-5.25888	1.44932e-07	3.75143e-06	gene-BXYJ_LOCUS15717
gene-BXYJ_LOCUS15720	179.56	412	295.781	-1.19869	0.303436	-3.9504	7.80198e-05	0.000837962	gene-BXYJ_LOCUS15720
gene-BXYJ_LOCUS15728	104.04	17.48	60.7629	2.57021	0.459525	5.59319	2.22931e-08	7.24201e-07	gene-BXYJ_LOCUS15728
gene-BXYJ_LOCUS15729	41.54	5.45	23.4932	2.93603	0.699924	4.19478	2.73133e-05	0.000350368	gene-BXYJ_LOCUS15729
gene-BXYJ_LOCUS15740	123.29	302.08	212.687	-1.29339	0.339459	-3.81014	0.000138887	0.00135173	gene-BXYJ_LOCUS15740
gene-BXYJ_LOCUS15779	41.58	7.18	24.3789	2.52793	0.98732	2.56039	0.0104554	0.0446803	gene-BXYJ_LOCUS15779
gene-BXYJ_LOCUS15786	150.45	51.35	100.896	1.54576	0.500141	3.09066	0.00199715	0.0119442	gene-BXYJ_LOCUS15786
gene-BXYJ_LOCUS15788	8.74	53.99	31.3641	-2.63694	0.579465	-4.55064	5.34822e-06	8.63866e-05	gene-BXYJ_LOCUS15788
gene-BXYJ_LOCUS15791	41.12	12.59	26.8556	1.71876	0.668081	2.57268	0.0100915	0.0433419	gene-BXYJ_LOCUS15791
gene-BXYJ_LOCUS15793	869.99	2183.74	1526.86	-1.32806	0.303268	-4.37915	1.19142e-05	0.000171804	gene-BXYJ_LOCUS15793
gene-BXYJ_LOCUS15808	33.34	92.54	62.9403	-1.4725	0.53664	-2.74392	0.00607104	0.0292397	gene-BXYJ_LOCUS15808
gene-BXYJ_LOCUS15809	264.64	57.87	161.254	2.18643	0.376678	5.80449	6.45605e-09	2.36738e-07	gene-BXYJ_LOCUS15809
gene-BXYJ_LOCUS15817	8.15	56.26	32.2052	-2.77552	0.629997	-4.40561	1.05487e-05	0.000154413	gene-BXYJ_LOCUS15817
gene-BXYJ_LOCUS15834	5.93	60.46	33.199	-3.34345	0.666886	-5.01352	5.34422e-07	1.18118e-05	gene-BXYJ_LOCUS15834
gene-BXYJ_LOCUS15836	14.37	497.84	256.103	-5.11574	0.742976	-6.88548	5.7594e-12	3.75032e-10	gene-BXYJ_LOCUS15836
gene-BXYJ_LOCUS15844	190.1	83.59	136.848	1.18982	0.451353	2.63613	0.00838586	0.0375049	gene-BXYJ_LOCUS15844
gene-BXYJ_LOCUS15845	182.67	515.69	349.18	-1.49784	0.303774	-4.93078	8.19025e-07	1.69417e-05	gene-BXYJ_LOCUS15845
gene-BXYJ_LOCUS1585	315.4	143.43	229.415	1.13567	0.290619	3.90777	9.31513e-05	0.00097383	gene-BXYJ_LOCUS1585
gene-BXYJ_LOCUS15856	9.54	33.97	21.7538	-1.84367	0.718503	-2.56598	0.0102884	0.0440659	gene-BXYJ_LOCUS15856
gene-BXYJ_LOCUS15858	17.59	102.62	60.1042	-2.54579	0.664229	-3.8327	0.000126745	0.00126059	gene-BXYJ_LOCUS15858
gene-BXYJ_LOCUS15859	1.13	13.08	7.10492	-3.53191	1.39949	-2.52371	0.0116125	0.0484556	gene-BXYJ_LOCUS15859
gene-BXYJ_LOCUS15864	21.38	88.67	55.0261	-2.04762	0.454701	-4.50323	6.69286e-06	0.000104502	gene-BXYJ_LOCUS15864
gene-BXYJ_LOCUS15865	4.81	64.6	34.7051	-3.73692	0.659971	-5.66225	1.49401e-08	5.03353e-07	gene-BXYJ_LOCUS15865
gene-BXYJ_LOCUS16	20.09	1.55	10.8199	3.76996	1.02389	3.68198	0.000231428	0.00206296	gene-BXYJ_LOCUS16
gene-BXYJ_LOCUS160	129.31	31.15	80.2304	2.06105	0.504951	4.08168	4.47106e-05	0.000526129	gene-BXYJ_LOCUS160
gene-BXYJ_LOCUS1607	5358.64	2540.8	3949.72	1.07652	0.229575	4.68917	2.74309e-06	4.89944e-05	gene-BXYJ_LOCUS1607
gene-BXYJ_LOCUS1610	177.91	632.84	405.378	-1.83025	0.328185	-5.5769	2.44837e-08	7.831e-07	gene-BXYJ_LOCUS1610
gene-BXYJ_LOCUS162	7.45	44.48	25.962	-2.57003	0.835028	-3.07778	0.00208551	0.0123607	gene-BXYJ_LOCUS162
gene-BXYJ_LOCUS1622	107.87	238.79	173.331	-1.14513	0.318645	-3.59376	0.000325939	0.00272636	gene-BXYJ_LOCUS1622
gene-BXYJ_LOCUS1657	383.71	125.47	254.591	1.61164	0.42354	3.80516	0.000141712	0.00137279	gene-BXYJ_LOCUS1657
gene-BXYJ_LOCUS1658	262.45	89.44	175.944	1.55087	0.316195	4.90478	9.35306e-07	1.90001e-05	gene-BXYJ_LOCUS1658
gene-BXYJ_LOCUS166	38.44	122.04	80.2385	-1.66499	0.597636	-2.78596	0.00533693	0.026604	gene-BXYJ_LOCUS166
gene-BXYJ_LOCUS1662	189.73	533.53	361.628	-1.49219	0.319102	-4.6762	2.92241e-06	5.1563e-05	gene-BXYJ_LOCUS1662
gene-BXYJ_LOCUS1663	119.98	264.19	192.083	-1.13753	0.329209	-3.45536	0.000549564	0.00422905	gene-BXYJ_LOCUS1663
gene-BXYJ_LOCUS1667	51.77	107.5	79.634	-1.05487	0.399986	-2.63727	0.00835765	0.037411	gene-BXYJ_LOCUS1667
gene-BXYJ_LOCUS1672	20.8	113.48	67.1429	-2.44131	0.46431	-5.25794	1.45679e-07	3.75738e-06	gene-BXYJ_LOCUS1672
gene-BXYJ_LOCUS1673	318.39	893.72	606.053	-1.48961	0.251598	-5.92058	3.20803e-09	1.26586e-07	gene-BXYJ_LOCUS1673
gene-BXYJ_LOCUS1674	9.46	41.64	25.5541	-2.14664	0.630649	-3.40385	0.000664423	0.00492901	gene-BXYJ_LOCUS1674
gene-BXYJ_LOCUS1676	198.7	76.04	137.369	1.38354	0.39409	3.51072	0.00044689	0.00353832	gene-BXYJ_LOCUS1676
gene-BXYJ_LOCUS1679	250.97	81.47	166.222	1.62694	0.488368	3.33138	0.000864152	0.00613612	gene-BXYJ_LOCUS1679
gene-BXYJ_LOCUS1680	1744.18	825.08	1284.63	1.0796	0.329778	3.27373	0.00106137	0.00724937	gene-BXYJ_LOCUS1680
gene-BXYJ_LOCUS1691	31.32	75.54	53.4318	-1.26673	0.434399	-2.91605	0.00354488	0.0190932	gene-BXYJ_LOCUS1691
gene-BXYJ_LOCUS1701	25.7	0.87	13.2827	4.9092	1.09383	4.48808	7.18669e-06	0.000110666	gene-BXYJ_LOCUS1701
gene-BXYJ_LOCUS1708	160.62	483.3	321.959	-1.58836	0.332659	-4.77475	1.79929e-06	3.38877e-05	gene-BXYJ_LOCUS1708
gene-BXYJ_LOCUS1710	4037.82	1770.79	2904.31	1.18938	0.235482	5.05084	4.39861e-07	1.00441e-05	gene-BXYJ_LOCUS1710
gene-BXYJ_LOCUS1711	61.45	15.33	38.3893	1.99199	0.625608	3.18408	0.00145213	0.00928187	gene-BXYJ_LOCUS1711
gene-BXYJ_LOCUS1713	736.73	276.54	506.635	1.41463	0.278184	5.08524	3.67155e-07	8.5167e-06	gene-BXYJ_LOCUS1713
gene-BXYJ_LOCUS1724	451.6	156.54	304.068	1.52722	0.488066	3.12912	0.00175331	0.0107653	gene-BXYJ_LOCUS1724
gene-BXYJ_LOCUS1730	84.68	15.11	49.8954	2.47848	0.436422	5.67909	1.35417e-08	4.59436e-07	gene-BXYJ_LOCUS1730
gene-BXYJ_LOCUS1743	83.11	237.95	160.527	-1.51605	0.403358	-3.75857	0.000170891	0.00160609	gene-BXYJ_LOCUS1743
gene-BXYJ_LOCUS175	6878.03	15178.8	11028.4	-1.14201	0.218882	-5.21747	1.81388e-07	4.53291e-06	gene-BXYJ_LOCUS175
gene-BXYJ_LOCUS1753	656.01	271.27	463.64	1.27302	0.252007	5.05151	4.38342e-07	1.00397e-05	gene-BXYJ_LOCUS1753
gene-BXYJ_LOCUS1760	2341.6	1157.06	1749.33	1.01696	0.246639	4.12326	3.73545e-05	0.000452776	gene-BXYJ_LOCUS1760
gene-BXYJ_LOCUS1763	136.62	340.46	238.539	-1.31721	0.317488	-4.14886	3.3414e-05	0.000412941	gene-BXYJ_LOCUS1763
gene-BXYJ_LOCUS1770	429.92	865.85	647.887	-1.00983	0.274059	-3.68471	0.000228965	0.00204729	gene-BXYJ_LOCUS1770
gene-BXYJ_LOCUS1784	52.94	18.46	35.7043	1.51909	0.468447	3.24283	0.00118349	0.00790139	gene-BXYJ_LOCUS1784
gene-BXYJ_LOCUS1789	114.81	236.15	175.483	-1.04041	0.343853	-3.02573	0.00248032	0.0141464	gene-BXYJ_LOCUS1789
gene-BXYJ_LOCUS1791	137.8	396.11	266.954	-1.52373	0.303538	-5.0199	5.16972e-07	1.15314e-05	gene-BXYJ_LOCUS1791
gene-BXYJ_LOCUS1808	282.16	784.74	533.45	-1.47572	0.28211	-5.231	1.68594e-07	4.27882e-06	gene-BXYJ_LOCUS1808
gene-BXYJ_LOCUS1809	537.38	158.49	347.937	1.76526	0.453767	3.89024	0.000100145	0.00103282	gene-BXYJ_LOCUS1809
gene-BXYJ_LOCUS1812	735.05	1866	1300.52	-1.34384	0.294767	-4.55898	5.14015e-06	8.349e-05	gene-BXYJ_LOCUS1812
gene-BXYJ_LOCUS1813	1323.26	6286.14	3804.7	-2.24812	0.249064	-9.02629	1.77584e-19	3.10686e-17	gene-BXYJ_LOCUS1813
gene-BXYJ_LOCUS1822	413.79	189.82	301.805	1.12395	0.33441	3.361	0.000776616	0.00559978	gene-BXYJ_LOCUS1822
gene-BXYJ_LOCUS1826	5.63	843.86	424.746	-7.22529	0.479306	-15.0745	2.38356e-51	1.92287e-48	gene-BXYJ_LOCUS1826
gene-BXYJ_LOCUS1827	13983.2	34378.7	24181	-1.29782	0.221502	-5.85916	4.65224e-09	1.7731e-07	gene-BXYJ_LOCUS1827
gene-BXYJ_LOCUS1830	108.56	35.29	71.9226	1.61756	0.64245	2.5178	0.0118089	0.0491479	gene-BXYJ_LOCUS1830
gene-BXYJ_LOCUS1832	339.46	164.8	252.128	1.04418	0.302661	3.45	0.000560581	0.00429336	gene-BXYJ_LOCUS1832
gene-BXYJ_LOCUS1847	88.14	12.26	50.2003	2.83438	0.922748	3.07167	0.00212862	0.0125496	gene-BXYJ_LOCUS1847
gene-BXYJ_LOCUS1850	314.44	98.01	206.225	1.67711	0.325526	5.152	2.5773e-07	6.21677e-06	gene-BXYJ_LOCUS1850
gene-BXYJ_LOCUS1853	175.91	78.42	127.164	1.16713	0.371291	3.14343	0.00166978	0.0103863	gene-BXYJ_LOCUS1853
gene-BXYJ_LOCUS1862	745.14	229.14	487.14	1.69922	0.405176	4.19377	2.74354e-05	0.000351624	gene-BXYJ_LOCUS1862
gene-BXYJ_LOCUS1868	52.79	12.67	32.7309	2.06531	0.502558	4.10959	3.96361e-05	0.000474098	gene-BXYJ_LOCUS1868
gene-BXYJ_LOCUS1873	5.69	27.91	16.7989	-2.30339	0.827828	-2.78245	0.00539498	0.0267648	gene-BXYJ_LOCUS1873
gene-BXYJ_LOCUS1878	789.93	1728.64	1259.29	-1.13014	0.243981	-4.63207	3.62022e-06	6.16286e-05	gene-BXYJ_LOCUS1878
gene-BXYJ_LOCUS1880	1604.6	4518.88	3061.74	-1.49387	0.229982	-6.49559	8.27075e-11	4.38319e-09	gene-BXYJ_LOCUS1880
gene-BXYJ_LOCUS1881	857.71	2133.04	1495.38	-1.31453	0.24608	-5.34188	9.19887e-08	2.52986e-06	gene-BXYJ_LOCUS1881
gene-BXYJ_LOCUS1889	31.08	92.43	61.7549	-1.56913	0.523661	-2.99647	0.00273129	0.0153785	gene-BXYJ_LOCUS1889
gene-BXYJ_LOCUS189	6.02	29.63	17.8253	-2.29687	0.9117	-2.51933	0.011758	0.0489499	gene-BXYJ_LOCUS189
gene-BXYJ_LOCUS1892	209.01	50.25	129.632	2.05309	0.35357	5.80675	6.36965e-09	2.34161e-07	gene-BXYJ_LOCUS1892
gene-BXYJ_LOCUS1894	86.32	33.51	59.9154	1.3738	0.536318	2.56154	0.010421	0.0445722	gene-BXYJ_LOCUS1894
gene-BXYJ_LOCUS190	10.13	42.54	26.337	-2.0665	0.60321	-3.42584	0.000612897	0.00461991	gene-BXYJ_LOCUS190
gene-BXYJ_LOCUS1916	48.27	133.19	90.726	-1.46481	0.513968	-2.85	0.00437193	0.0226574	gene-BXYJ_LOCUS1916
gene-BXYJ_LOCUS1920	6.11	32.46	19.2885	-2.41943	0.884221	-2.73623	0.00621474	0.0296674	gene-BXYJ_LOCUS1920
gene-BXYJ_LOCUS1921	0	8.07	4.03334	-5.27737	1.68333	-3.13508	0.00171809	0.0105848	gene-BXYJ_LOCUS1921
gene-BXYJ_LOCUS1924	72.76	28.62	50.6889	1.34258	0.401184	3.34655	0.000818252	0.00585024	gene-BXYJ_LOCUS1924
gene-BXYJ_LOCUS1933	531.33	63.38	297.355	3.06744	0.688419	4.45577	8.35936e-06	0.000126708	gene-BXYJ_LOCUS1933
gene-BXYJ_LOCUS1937	279.66	612.55	446.109	-1.13053	0.340071	-3.3244	0.0008861	0.00624311	gene-BXYJ_LOCUS1937
gene-BXYJ_LOCUS1942	135.57	48.5	92.0343	1.48353	0.460493	3.22161	0.00127471	0.00836682	gene-BXYJ_LOCUS1942
gene-BXYJ_LOCUS1943	234.69	504.22	369.455	-1.10367	0.322879	-3.41821	0.000630351	0.00472552	gene-BXYJ_LOCUS1943
gene-BXYJ_LOCUS1947	126.74	30.93	78.8345	2.03972	0.459624	4.4378	9.08851e-06	0.000136196	gene-BXYJ_LOCUS1947
gene-BXYJ_LOCUS1948	219.8	678.16	448.981	-1.62525	0.2732	-5.94895	2.69865e-09	1.09156e-07	gene-BXYJ_LOCUS1948
gene-BXYJ_LOCUS196	4.59	28.84	16.7176	-2.65563	0.927935	-2.86187	0.00421145	0.0220182	gene-BXYJ_LOCUS196
gene-BXYJ_LOCUS1961	255.13	617.91	436.517	-1.2773	0.326781	-3.90873	9.27823e-05	0.000970672	gene-BXYJ_LOCUS1961
gene-BXYJ_LOCUS1969	110.67	37.85	74.26	1.54139	0.410795	3.75221	0.000175282	0.00164211	gene-BXYJ_LOCUS1969
gene-BXYJ_LOCUS1970	1166.78	2350.15	1758.46	-1.01047	0.263661	-3.83248	0.00012686	0.00126087	gene-BXYJ_LOCUS1970
gene-BXYJ_LOCUS1971	152.18	60.56	106.368	1.33417	0.448808	2.9727	0.00295195	0.0163984	gene-BXYJ_LOCUS1971
gene-BXYJ_LOCUS1973	27.42	163.11	95.2655	-2.5718	0.454513	-5.65837	1.52813e-08	5.13657e-07	gene-BXYJ_LOCUS1973
gene-BXYJ_LOCUS1974	64.28	332.48	198.381	-2.36867	0.428564	-5.52701	3.2574e-08	1.0064e-06	gene-BXYJ_LOCUS1974
gene-BXYJ_LOCUS1975	7.38	59.92	33.649	-3.01225	0.668111	-4.50861	6.52542e-06	0.000102107	gene-BXYJ_LOCUS1975
gene-BXYJ_LOCUS1976	809.79	1822.1	1315.94	-1.17003	0.240961	-4.8557	1.1996e-06	2.37645e-05	gene-BXYJ_LOCUS1976
gene-BXYJ_LOCUS1986	78.89	162.67	120.778	-1.04544	0.326925	-3.19779	0.00138486	0.00893361	gene-BXYJ_LOCUS1986
gene-BXYJ_LOCUS1993	125.73	40.32	83.027	1.63825	0.352367	4.64929	3.33087e-06	5.71046e-05	gene-BXYJ_LOCUS1993
gene-BXYJ_LOCUS1996	136.94	473.14	305.04	-1.78776	0.377808	-4.73191	2.22412e-06	4.07269e-05	gene-BXYJ_LOCUS1996
gene-BXYJ_LOCUS1997	42.29	198.22	120.251	-2.22657	0.420307	-5.2975	1.17398e-07	3.1354e-06	gene-BXYJ_LOCUS1997
gene-BXYJ_LOCUS200	207.67	440.94	324.306	-1.08665	0.256973	-4.22865	2.35096e-05	0.00030783	gene-BXYJ_LOCUS200
gene-BXYJ_LOCUS2015	74.84	26.25	50.5436	1.52494	0.587643	2.59501	0.00945875	0.0412588	gene-BXYJ_LOCUS2015
gene-BXYJ_LOCUS2018	129.41	0.87	65.1382	7.24298	1.01092	7.16472	7.79479e-13	5.86467e-11	gene-BXYJ_LOCUS2018
gene-BXYJ_LOCUS2043	1584.65	3953.62	2769.14	-1.31915	0.290392	-4.54267	5.55472e-06	8.92258e-05	gene-BXYJ_LOCUS2043
gene-BXYJ_LOCUS2046	1407.52	407.7	907.609	1.78876	0.402639	4.44259	8.8882e-06	0.000133608	gene-BXYJ_LOCUS2046
gene-BXYJ_LOCUS2048	66.47	144.9	105.685	-1.12753	0.351046	-3.2119	0.00131858	0.00858716	gene-BXYJ_LOCUS2048
gene-BXYJ_LOCUS205	98.02	39.87	68.9457	1.29831	0.409362	3.17155	0.00151628	0.00959803	gene-BXYJ_LOCUS205
gene-BXYJ_LOCUS2065	859.47	197.06	528.268	2.12248	0.39002	5.44199	5.26889e-08	1.53019e-06	gene-BXYJ_LOCUS2065
gene-BXYJ_LOCUS2071	27.94	2.95	15.4469	3.20247	0.794698	4.0298	5.58248e-05	0.000634298	gene-BXYJ_LOCUS2071
gene-BXYJ_LOCUS2085	140.31	53.18	96.7461	1.40331	0.37121	3.78036	0.000156599	0.00149999	gene-BXYJ_LOCUS2085
gene-BXYJ_LOCUS2088	77.23	16.58	46.9026	2.20982	0.488067	4.5277	5.96279e-06	9.47327e-05	gene-BXYJ_LOCUS2088
gene-BXYJ_LOCUS209	325.23	107.35	216.292	1.60477	0.404722	3.96512	7.33597e-05	0.000795561	gene-BXYJ_LOCUS209
gene-BXYJ_LOCUS2104	188.65	75.84	132.246	1.31747	0.400776	3.28731	0.00101149	0.00697427	gene-BXYJ_LOCUS2104
gene-BXYJ_LOCUS2108	5302.69	1567.61	3435.15	1.75839	0.254251	6.91595	4.64753e-12	3.08159e-10	gene-BXYJ_LOCUS2108
gene-BXYJ_LOCUS2117	17.53	51.97	34.7517	-1.56137	0.524172	-2.97874	0.00289436	0.0161402	gene-BXYJ_LOCUS2117
gene-BXYJ_LOCUS2131	28.57	5.64	17.102	2.33713	0.662918	3.52552	0.000422658	0.00337035	gene-BXYJ_LOCUS2131
gene-BXYJ_LOCUS2144	46.76	124.78	85.7697	-1.4155	0.517739	-2.73401	0.00625691	0.0298379	gene-BXYJ_LOCUS2144
gene-BXYJ_LOCUS2145	24.45	4.48	14.4649	2.41644	0.91196	2.64972	0.00805578	0.036261	gene-BXYJ_LOCUS2145
gene-BXYJ_LOCUS2152	101.21	7.43	54.3206	3.74436	0.814376	4.59783	4.26919e-06	7.10114e-05	gene-BXYJ_LOCUS2152
gene-BXYJ_LOCUS2153	22.75	2.95	12.8514	2.97039	0.900032	3.30031	0.000965773	0.00671326	gene-BXYJ_LOCUS2153
gene-BXYJ_LOCUS2157	111.75	256.74	184.243	-1.19976	0.309851	-3.87207	0.000107915	0.00110163	gene-BXYJ_LOCUS2157
gene-BXYJ_LOCUS216	276.3	64.4	170.35	2.10855	0.534402	3.94562	7.95937e-05	0.000849839	gene-BXYJ_LOCUS216
gene-BXYJ_LOCUS2168	13.92	132.46	73.1906	-3.2514	0.710296	-4.57753	4.70493e-06	7.71981e-05	gene-BXYJ_LOCUS2168
gene-BXYJ_LOCUS2169	49.52	5.63	27.5735	3.13197	0.57372	5.45906	4.78673e-08	1.4099e-06	gene-BXYJ_LOCUS2169
gene-BXYJ_LOCUS2171	14.69	151.51	83.1011	-3.35933	0.747571	-4.49366	7.0009e-06	0.000108611	gene-BXYJ_LOCUS2171
gene-BXYJ_LOCUS2172	382.75	99.43	241.087	1.94007	0.45633	4.25147	2.12371e-05	0.00028344	gene-BXYJ_LOCUS2172
gene-BXYJ_LOCUS2177	238.76	76.95	157.855	1.63407	0.476098	3.43222	0.00059866	0.00452532	gene-BXYJ_LOCUS2177
gene-BXYJ_LOCUS2186	2179.67	667.23	1423.45	1.70845	0.432673	3.9486	7.86107e-05	0.000841818	gene-BXYJ_LOCUS2186
gene-BXYJ_LOCUS219	185.84	465.01	325.426	-1.32347	0.325016	-4.07203	4.66059e-05	0.000543586	gene-BXYJ_LOCUS219
gene-BXYJ_LOCUS2198	42.8	1.39	22.092	4.93028	1.21692	4.05145	5.09018e-05	0.000586158	gene-BXYJ_LOCUS2198
gene-BXYJ_LOCUS220	74.01	27.83	50.9173	1.42015	0.520862	2.72654	0.00640015	0.0303814	gene-BXYJ_LOCUS220
gene-BXYJ_LOCUS2203	56.86	17.31	37.0836	1.71661	0.521901	3.28915	0.0010049	0.00694511	gene-BXYJ_LOCUS2203
gene-BXYJ_LOCUS2206	4455.23	1680.28	3067.75	1.40716	0.340725	4.12991	3.62902e-05	0.000442154	gene-BXYJ_LOCUS2206
gene-BXYJ_LOCUS2207	109.21	249.26	179.236	-1.19123	0.389526	-3.05816	0.00222702	0.0129874	gene-BXYJ_LOCUS2207
gene-BXYJ_LOCUS2213	46.33	112.58	79.4527	-1.28303	0.371375	-3.45481	0.000550688	0.00423546	gene-BXYJ_LOCUS2213
gene-BXYJ_LOCUS2216	1194.46	493.41	843.934	1.27509	0.301983	4.22239	2.4172e-05	0.000315649	gene-BXYJ_LOCUS2216
gene-BXYJ_LOCUS2225	38.68	156.3	97.489	-2.01578	0.374243	-5.38628	7.19325e-08	2.01647e-06	gene-BXYJ_LOCUS2225
gene-BXYJ_LOCUS2227	101.36	203.46	152.41	-1.00681	0.339628	-2.96444	0.00303234	0.0167488	gene-BXYJ_LOCUS2227
gene-BXYJ_LOCUS2233	102.7	41.62	72.1634	1.31214	0.440972	2.97557	0.00292446	0.0162893	gene-BXYJ_LOCUS2233
gene-BXYJ_LOCUS2243	15.14	100.21	57.6752	-2.73227	0.455976	-5.99214	2.07099e-09	8.59223e-08	gene-BXYJ_LOCUS2243
gene-BXYJ_LOCUS2247	35.1	70.66	52.8782	-1.01286	0.399128	-2.53768	0.0111589	0.047077	gene-BXYJ_LOCUS2247
gene-BXYJ_LOCUS2252	72.23	21.07	46.6507	1.76791	0.590645	2.99319	0.00276078	0.0155173	gene-BXYJ_LOCUS2252
gene-BXYJ_LOCUS2256	111.52	9.05	60.2841	3.5949	0.630609	5.70068	1.1933e-08	4.13556e-07	gene-BXYJ_LOCUS2256
gene-BXYJ_LOCUS2259	5.72	31.92	18.8217	-2.48845	0.982801	-2.532	0.0113414	0.0476666	gene-BXYJ_LOCUS2259
gene-BXYJ_LOCUS2263	1011.49	236.41	623.948	2.09545	0.322952	6.48843	8.67379e-11	4.58007e-09	gene-BXYJ_LOCUS2263
gene-BXYJ_LOCUS2265	3251.89	49152.9	26202.4	-3.91791	0.296091	-13.2321	5.72391e-40	3.32468e-37	gene-BXYJ_LOCUS2265
gene-BXYJ_LOCUS2273	42.19	146.88	94.5372	-1.80109	0.371722	-4.84526	1.26448e-06	2.49476e-05	gene-BXYJ_LOCUS2273
gene-BXYJ_LOCUS2275	46.89	19.16	33.0275	1.30486	0.508902	2.56408	0.0103451	0.0442738	gene-BXYJ_LOCUS2275
gene-BXYJ_LOCUS2280	44.66	162.46	103.56	-1.86277	0.355427	-5.24095	1.59754e-07	4.09133e-06	gene-BXYJ_LOCUS2280
gene-BXYJ_LOCUS2282	21.24	68.39	44.8154	-1.68544	0.473655	-3.55836	0.000373181	0.00303831	gene-BXYJ_LOCUS2282
gene-BXYJ_LOCUS2283	72.21	214.96	143.584	-1.57611	0.374479	-4.20881	2.56721e-05	0.000332844	gene-BXYJ_LOCUS2283
gene-BXYJ_LOCUS2289	105.37	257.56	181.462	-1.28972	0.319815	-4.03272	5.51355e-05	0.000627447	gene-BXYJ_LOCUS2289
gene-BXYJ_LOCUS2302	5.95	33.83	19.8891	-2.50138	0.668209	-3.74341	0.000181543	0.00169095	gene-BXYJ_LOCUS2302
gene-BXYJ_LOCUS2304	49.72	9.1	29.4083	2.42365	0.650234	3.72735	0.000193502	0.0017863	gene-BXYJ_LOCUS2304
gene-BXYJ_LOCUS2315	22.21	2.34	12.2779	3.26973	0.883998	3.6988	0.000216618	0.00195252	gene-BXYJ_LOCUS2315
gene-BXYJ_LOCUS2316	81.06	25.33	53.1948	1.67213	0.448285	3.73006	0.000191436	0.00176947	gene-BXYJ_LOCUS2316
gene-BXYJ_LOCUS232	17.62	1.83	9.72559	3.21509	1.10556	2.90811	0.00363624	0.0195035	gene-BXYJ_LOCUS232
gene-BXYJ_LOCUS2322	25.75	2.35	14.05	3.47199	1.13142	3.0687	0.0021499	0.0126545	gene-BXYJ_LOCUS2322
gene-BXYJ_LOCUS2327	173.75	412.43	293.092	-1.24813	0.350767	-3.55829	0.000373276	0.00303831	gene-BXYJ_LOCUS2327
gene-BXYJ_LOCUS2328	45.06	2.84	23.9492	3.9908	0.830862	4.8032	1.5615e-06	2.9835e-05	gene-BXYJ_LOCUS2328
gene-BXYJ_LOCUS2343	287	128.69	207.845	1.15868	0.425671	2.722	0.00648884	0.030702	gene-BXYJ_LOCUS2343
gene-BXYJ_LOCUS2345	66.8	222.78	144.788	-1.73719	0.45008	-3.85972	0.000113515	0.00114628	gene-BXYJ_LOCUS2345
gene-BXYJ_LOCUS2346	204.22	21.38	112.8	3.25816	0.859436	3.79105	0.000150014	0.00144357	gene-BXYJ_LOCUS2346
gene-BXYJ_LOCUS235	54.9	12.99	33.9439	2.08672	0.508035	4.10744	4.00074e-05	0.000477753	gene-BXYJ_LOCUS235
gene-BXYJ_LOCUS236	85.08	31.74	58.4081	1.43638	0.53145	2.70275	0.00687677	0.0320673	gene-BXYJ_LOCUS236
gene-BXYJ_LOCUS237	357.24	153.96	255.598	1.21222	0.298643	4.0591	4.92624e-05	0.000569085	gene-BXYJ_LOCUS237
gene-BXYJ_LOCUS2383	145.42	59.15	102.288	1.30246	0.352409	3.69587	0.000219136	0.00196622	gene-BXYJ_LOCUS2383
gene-BXYJ_LOCUS2385	952.85	2052.81	1502.83	-1.10763	0.332427	-3.33195	0.000862403	0.00612669	gene-BXYJ_LOCUS2385
gene-BXYJ_LOCUS2392	69.55	166.24	117.899	-1.25972	0.350313	-3.59598	0.000323168	0.0027063	gene-BXYJ_LOCUS2392
gene-BXYJ_LOCUS24	485.91	1481.85	983.878	-1.6092	0.325936	-4.93717	7.92651e-07	1.64665e-05	gene-BXYJ_LOCUS24
gene-BXYJ_LOCUS2408	71.39	157.16	114.275	-1.13904	0.381041	-2.98929	0.00279624	0.0156833	gene-BXYJ_LOCUS2408
gene-BXYJ_LOCUS2420	55.19	6.25	30.7232	3.14404	0.610303	5.1516	2.58275e-07	6.2196e-06	gene-BXYJ_LOCUS2420
gene-BXYJ_LOCUS2440	55.48	17.72	36.6002	1.65549	0.515921	3.20881	0.00133285	0.00865194	gene-BXYJ_LOCUS2440
gene-BXYJ_LOCUS2443	1012.96	2228.85	1620.9	-1.13804	0.301662	-3.77257	0.000161576	0.00153996	gene-BXYJ_LOCUS2443
gene-BXYJ_LOCUS2445	205.89	956.94	581.417	-2.21705	0.305913	-7.24731	4.25118e-13	3.46805e-11	gene-BXYJ_LOCUS2445
gene-BXYJ_LOCUS2448	5.3	31.28	18.29	-2.55823	0.761667	-3.35873	0.000783014	0.00563995	gene-BXYJ_LOCUS2448
gene-BXYJ_LOCUS245	46.51	438.65	242.581	-3.23802	0.415342	-7.79603	6.38847e-15	6.8211e-13	gene-BXYJ_LOCUS245
gene-BXYJ_LOCUS2456	36.8	141.2	88.9991	-1.93632	0.427766	-4.5266	5.99396e-06	9.51238e-05	gene-BXYJ_LOCUS2456
gene-BXYJ_LOCUS2457	211.83	566.25	389.037	-1.41833	0.330468	-4.2919	1.77154e-05	0.000242456	gene-BXYJ_LOCUS2457
gene-BXYJ_LOCUS2458	27.44	1.48	14.4562	4.25221	0.948271	4.48417	7.31982e-06	0.00011224	gene-BXYJ_LOCUS2458
gene-BXYJ_LOCUS2459	40.22	8.56	24.3935	2.25379	0.5871	3.83885	0.000123612	0.00123196	gene-BXYJ_LOCUS2459
gene-BXYJ_LOCUS2461	245.85	93.43	169.644	1.39529	0.366011	3.81215	0.000137761	0.00134257	gene-BXYJ_LOCUS2461
gene-BXYJ_LOCUS2495	469.24	129.45	299.346	1.85624	0.339459	5.46823	4.54559e-08	1.35259e-06	gene-BXYJ_LOCUS2495
gene-BXYJ_LOCUS2504	49.16	8.57	28.865	2.54005	0.610413	4.16119	3.16593e-05	0.000396315	gene-BXYJ_LOCUS2504
gene-BXYJ_LOCUS2505	61.55	15.64	38.5946	1.9918	0.54066	3.68402	0.000229587	0.00205033	gene-BXYJ_LOCUS2505
gene-BXYJ_LOCUS2507	259.31	78.21	168.759	1.72993	0.325823	5.3094	1.09984e-07	2.97407e-06	gene-BXYJ_LOCUS2507
gene-BXYJ_LOCUS2509	208.99	717.25	463.12	-1.78011	0.329688	-5.39937	6.68746e-08	1.8856e-06	gene-BXYJ_LOCUS2509
gene-BXYJ_LOCUS2510	350.64	736.31	543.478	-1.07078	0.289032	-3.7047	0.000211642	0.00192079	gene-BXYJ_LOCUS2510
gene-BXYJ_LOCUS2518	56.87	14.56	35.7124	1.96862	0.459755	4.28189	1.85313e-05	0.000251489	gene-BXYJ_LOCUS2518
gene-BXYJ_LOCUS252	338.12	144.85	241.485	1.22631	0.331621	3.69792	0.000217371	0.00195809	gene-BXYJ_LOCUS252
gene-BXYJ_LOCUS2526	747.1	357.55	552.327	1.06199	0.267806	3.96553	7.32342e-05	0.000794793	gene-BXYJ_LOCUS2526
gene-BXYJ_LOCUS2529	181.6	60.63	121.117	1.58513	0.408525	3.88012	0.000104405	0.0010684	gene-BXYJ_LOCUS2529
gene-BXYJ_LOCUS253	13.1	1.82	7.46196	2.90073	1.00978	2.87265	0.00407045	0.0213947	gene-BXYJ_LOCUS253
gene-BXYJ_LOCUS2538	45	128.72	86.8595	-1.51608	0.349079	-4.34309	1.4049e-05	0.000198643	gene-BXYJ_LOCUS2538
gene-BXYJ_LOCUS2539	16.56	133.81	75.1856	-3.01961	0.831696	-3.63067	0.000282686	0.00242736	gene-BXYJ_LOCUS2539
gene-BXYJ_LOCUS2544	372.65	2.35	187.5	7.20835	0.584483	12.3329	6.02611e-35	3.01742e-32	gene-BXYJ_LOCUS2544
gene-BXYJ_LOCUS2548	17.95	61.71	39.8292	-1.78114	0.524269	-3.39739	0.000680331	0.00502497	gene-BXYJ_LOCUS2548
gene-BXYJ_LOCUS2563	25.87	6.43	16.1502	2.02292	0.709089	2.85284	0.00433299	0.0225114	gene-BXYJ_LOCUS2563
gene-BXYJ_LOCUS2572	1021.13	182.01	601.571	2.48952	0.50602	4.9198	8.66317e-07	1.78437e-05	gene-BXYJ_LOCUS2572
gene-BXYJ_LOCUS2574	54.71	14.22	34.4645	1.93824	0.537844	3.60372	0.000313689	0.00264369	gene-BXYJ_LOCUS2574
gene-BXYJ_LOCUS2578	36.02	114.91	75.4629	-1.67535	0.654976	-2.55788	0.0105314	0.0449122	gene-BXYJ_LOCUS2578
gene-BXYJ_LOCUS2582	622.58	1267.16	944.873	-1.02552	0.263059	-3.89842	9.68232e-05	0.00100498	gene-BXYJ_LOCUS2582
gene-BXYJ_LOCUS2589	211.05	65.11	138.083	1.69422	0.373904	4.53117	5.86587e-06	9.36025e-05	gene-BXYJ_LOCUS2589
gene-BXYJ_LOCUS2590	60.08	151.61	105.845	-1.33318	0.483738	-2.756	0.00585122	0.0284737	gene-BXYJ_LOCUS2590
gene-BXYJ_LOCUS2599	25.14	91.02	58.0792	-1.85408	0.491138	-3.77508	0.000159957	0.00152811	gene-BXYJ_LOCUS2599
gene-BXYJ_LOCUS2605	129.33	46.55	87.9388	1.4681	0.40815	3.59697	0.000321949	0.00269953	gene-BXYJ_LOCUS2605
gene-BXYJ_LOCUS2607	382.38	817.55	599.964	-1.09708	0.346825	-3.16321	0.00156038	0.0098343	gene-BXYJ_LOCUS2607
gene-BXYJ_LOCUS2608	62.33	29.78	46.054	1.06762	0.417748	2.55565	0.0105991	0.0451423	gene-BXYJ_LOCUS2608
gene-BXYJ_LOCUS2610	68.81	23.11	45.9617	1.56847	0.466103	3.36508	0.000765227	0.00553379	gene-BXYJ_LOCUS2610
gene-BXYJ_LOCUS2622	91.4	378.7	235.051	-2.05033	0.368728	-5.56055	2.68929e-08	8.48939e-07	gene-BXYJ_LOCUS2622
gene-BXYJ_LOCUS2629	57.19	133.92	95.5572	-1.23029	0.380884	-3.23008	0.00123754	0.00817946	gene-BXYJ_LOCUS2629
gene-BXYJ_LOCUS263	41.15	3.38	22.2645	3.65614	0.860568	4.24852	2.1519e-05	0.00028589	gene-BXYJ_LOCUS263
gene-BXYJ_LOCUS2631	106.3	29.89	68.0924	1.81915	0.415936	4.37364	1.22191e-05	0.000175677	gene-BXYJ_LOCUS2631
gene-BXYJ_LOCUS265	8.95	80.78	44.8609	-3.18369	1.03128	-3.08712	0.00202107	0.0120525	gene-BXYJ_LOCUS265
gene-BXYJ_LOCUS2657	67.04	18.59	42.8145	1.86179	0.569704	3.268	0.00108312	0.007363	gene-BXYJ_LOCUS2657
gene-BXYJ_LOCUS2658	135.16	20.42	77.7902	2.72568	0.41892	6.50643	7.69563e-11	4.10839e-09	gene-BXYJ_LOCUS2658
gene-BXYJ_LOCUS2659	4828.31	503.38	2665.85	3.26069	0.337556	9.65968	4.47259e-22	9.27807e-20	gene-BXYJ_LOCUS2659
gene-BXYJ_LOCUS266	43.37	176.42	109.894	-2.02555	0.432974	-4.67824	2.89349e-06	5.1177e-05	gene-BXYJ_LOCUS266
gene-BXYJ_LOCUS2660	234.29	8.98	121.635	4.66907	0.576132	8.10416	5.3111e-16	6.76513e-14	gene-BXYJ_LOCUS2660
gene-BXYJ_LOCUS2661	611.68	32.43	322.058	4.22162	0.360581	11.7078	1.16213e-31	4.56087e-29	gene-BXYJ_LOCUS2661
gene-BXYJ_LOCUS2667	81.59	21.51	51.5527	1.91378	0.484576	3.9494	7.83477e-05	0.000839621	gene-BXYJ_LOCUS2667
gene-BXYJ_LOCUS2668	106.66	1.56	54.1088	6.20455	0.802082	7.73556	1.0295e-14	1.06781e-12	gene-BXYJ_LOCUS2668
gene-BXYJ_LOCUS267	1.93	26.75	14.3387	-3.81961	1.03191	-3.7015	0.000214329	0.00193549	gene-BXYJ_LOCUS267
gene-BXYJ_LOCUS2686	64.97	136.57	100.771	-1.07116	0.325724	-3.28855	0.00100706	0.00695037	gene-BXYJ_LOCUS2686
gene-BXYJ_LOCUS2692	3.92	34.36	19.1426	-3.15056	1.04112	-3.02612	0.00247715	0.0141339	gene-BXYJ_LOCUS2692
gene-BXYJ_LOCUS2714	0	12.34	6.17249	-5.90043	1.61528	-3.65288	0.000259316	0.00226157	gene-BXYJ_LOCUS2714
gene-BXYJ_LOCUS2716	7.53	38.07	22.7992	-2.33173	0.784024	-2.97406	0.00293886	0.0163444	gene-BXYJ_LOCUS2716
gene-BXYJ_LOCUS2738	85.4	350.79	218.096	-2.03723	0.363029	-5.61174	2.00306e-08	6.59558e-07	gene-BXYJ_LOCUS2738
gene-BXYJ_LOCUS2740	0.36	10.94	5.65109	-4.76587	1.6123	-2.95594	0.00311718	0.0171392	gene-BXYJ_LOCUS2740
gene-BXYJ_LOCUS2764	71.25	311.54	191.398	-2.12968	0.494493	-4.30679	1.65644e-05	0.000228345	gene-BXYJ_LOCUS2764
gene-BXYJ_LOCUS2768	198.02	958.47	578.242	-2.27461	0.604216	-3.76457	0.000166837	0.00157929	gene-BXYJ_LOCUS2768
gene-BXYJ_LOCUS277	167.13	44.72	105.924	1.90781	0.396586	4.81058	1.5049e-06	2.89057e-05	gene-BXYJ_LOCUS277
gene-BXYJ_LOCUS2780	49.03	7.93	28.4823	2.63847	0.832008	3.17121	0.00151804	0.00960163	gene-BXYJ_LOCUS2780
gene-BXYJ_LOCUS2782	200.41	547.68	374.045	-1.45016	0.258785	-5.60371	2.09814e-08	6.87745e-07	gene-BXYJ_LOCUS2782
gene-BXYJ_LOCUS2783	2.63	39.49	21.057	-3.9077	0.802789	-4.86765	1.12931e-06	2.25258e-05	gene-BXYJ_LOCUS2783
gene-BXYJ_LOCUS2786	107.99	252.6	180.296	-1.22601	0.303197	-4.0436	5.26361e-05	0.000602308	gene-BXYJ_LOCUS2786
gene-BXYJ_LOCUS2789	312.42	125.01	218.716	1.32398	0.285062	4.64454	3.4083e-06	5.8363e-05	gene-BXYJ_LOCUS2789
gene-BXYJ_LOCUS2791	883.82	39.18	461.5	4.48748	0.333181	13.4686	2.39325e-41	1.57965e-38	gene-BXYJ_LOCUS2791
gene-BXYJ_LOCUS2794	202.91	87.91	145.409	1.20679	0.302739	3.98624	6.71285e-05	0.000737906	gene-BXYJ_LOCUS2794
gene-BXYJ_LOCUS2795	564.04	177.99	371.014	1.66284	0.267863	6.20779	5.37361e-10	2.44609e-08	gene-BXYJ_LOCUS2795
gene-BXYJ_LOCUS2801	21.86	3.81	12.8315	2.49312	0.768056	3.24602	0.00117031	0.00782059	gene-BXYJ_LOCUS2801
gene-BXYJ_LOCUS2807	32.25	118.91	75.5796	-1.88458	0.505428	-3.72869	0.000192479	0.00177798	gene-BXYJ_LOCUS2807
gene-BXYJ_LOCUS281	48.94	313.16	181.054	-2.67598	0.574895	-4.65472	3.24414e-06	5.60812e-05	gene-BXYJ_LOCUS281
gene-BXYJ_LOCUS2812	501.65	1429.48	965.567	-1.51069	0.310683	-4.86248	1.15927e-06	2.30915e-05	gene-BXYJ_LOCUS2812
gene-BXYJ_LOCUS282	12.63	237.62	125.127	-4.22949	0.597862	-7.07437	1.50131e-12	1.06344e-10	gene-BXYJ_LOCUS282
gene-BXYJ_LOCUS2825	94.44	278.81	186.621	-1.5626	0.37909	-4.12198	3.75629e-05	0.000454542	gene-BXYJ_LOCUS2825
gene-BXYJ_LOCUS2830	159.19	76.88	118.036	1.04757	0.371973	2.81625	0.00485875	0.0246951	gene-BXYJ_LOCUS2830
gene-BXYJ_LOCUS2832	132.98	56.94	94.9596	1.21823	0.414292	2.94052	0.00327666	0.0178941	gene-BXYJ_LOCUS2832
gene-BXYJ_LOCUS2835	63.74	30.18	46.9611	1.07896	0.407381	2.64852	0.0080845	0.0363452	gene-BXYJ_LOCUS2835
gene-BXYJ_LOCUS2836	435.8	160.65	298.224	1.43986	0.353535	4.07276	4.64597e-05	0.000542316	gene-BXYJ_LOCUS2836
gene-BXYJ_LOCUS2840	30.72	80.18	55.4464	-1.38579	0.441213	-3.14087	0.00168448	0.0104397	gene-BXYJ_LOCUS2840
gene-BXYJ_LOCUS2847	4154.59	179.26	2166.92	4.53698	0.498897	9.09403	9.54376e-20	1.69006e-17	gene-BXYJ_LOCUS2847
gene-BXYJ_LOCUS2848	224.65	76.8	150.724	1.55132	0.317761	4.88202	1.05006e-06	2.10897e-05	gene-BXYJ_LOCUS2848
gene-BXYJ_LOCUS2849	254	107.94	180.973	1.23128	0.433704	2.839	0.00452557	0.0232922	gene-BXYJ_LOCUS2849
gene-BXYJ_LOCUS2854	94.32	32.01	63.1679	1.56727	0.517603	3.02794	0.00246224	0.0140598	gene-BXYJ_LOCUS2854
gene-BXYJ_LOCUS2864	14.3	122.31	68.3051	-3.09884	0.661952	-4.68136	2.84976e-06	5.04813e-05	gene-BXYJ_LOCUS2864
gene-BXYJ_LOCUS2867	7.1	25.83	16.4685	-1.85638	0.656279	-2.82865	0.00467452	0.0239009	gene-BXYJ_LOCUS2867
gene-BXYJ_LOCUS2873	118.23	350.07	234.153	-1.56454	0.483093	-3.23859	0.00120123	0.00798243	gene-BXYJ_LOCUS2873
gene-BXYJ_LOCUS2874	81.45	220	150.724	-1.43231	0.352417	-4.06424	4.81896e-05	0.000558023	gene-BXYJ_LOCUS2874
gene-BXYJ_LOCUS2878	42.88	14.5	28.6853	1.56644	0.586604	2.67035	0.00757721	0.0346329	gene-BXYJ_LOCUS2878
gene-BXYJ_LOCUS2887	0	9.82	4.91187	-5.56159	1.64988	-3.3709	0.000749232	0.00544525	gene-BXYJ_LOCUS2887
gene-BXYJ_LOCUS2900	29.88	2.5	16.1923	3.65	0.88602	4.11954	3.79626e-05	0.000457919	gene-BXYJ_LOCUS2900
gene-BXYJ_LOCUS2908	101.37	22.04	61.7035	2.21056	0.440149	5.02229	5.10578e-07	1.14592e-05	gene-BXYJ_LOCUS2908
gene-BXYJ_LOCUS2911	398.81	65.82	232.315	2.59491	0.329283	7.88051	3.26054e-15	3.64202e-13	gene-BXYJ_LOCUS2911
gene-BXYJ_LOCUS2914	237.33	656.14	446.735	-1.46701	0.274307	-5.34806	8.89026e-08	2.45429e-06	gene-BXYJ_LOCUS2914
gene-BXYJ_LOCUS2924	18.7	66.24	42.4692	-1.82498	0.511265	-3.56953	0.000357623	0.00293795	gene-BXYJ_LOCUS2924
gene-BXYJ_LOCUS2928	70.53	196.88	133.706	-1.48252	0.403525	-3.67393	0.000238849	0.00211871	gene-BXYJ_LOCUS2928
gene-BXYJ_LOCUS2930	5176.82	10634.4	7905.62	-1.03864	0.22639	-4.58784	4.47863e-06	7.39025e-05	gene-BXYJ_LOCUS2930
gene-BXYJ_LOCUS2931	136.86	350.69	243.777	-1.35756	0.287793	-4.71714	2.39189e-06	4.35246e-05	gene-BXYJ_LOCUS2931
gene-BXYJ_LOCUS2941	13.41	0.87	7.13939	3.97198	1.20137	3.30621	0.000945686	0.00659256	gene-BXYJ_LOCUS2941
gene-BXYJ_LOCUS2950	218.29	633.06	425.678	-1.53693	0.421566	-3.64576	0.000266601	0.002314	gene-BXYJ_LOCUS2950
gene-BXYJ_LOCUS2953	143.78	356.58	250.179	-1.30936	0.40972	-3.19574	0.00139472	0.00898922	gene-BXYJ_LOCUS2953
gene-BXYJ_LOCUS2954	43.52	14.33	28.9225	1.58615	0.594096	2.66985	0.00758853	0.0346737	gene-BXYJ_LOCUS2954
gene-BXYJ_LOCUS296	24.86	5.46	15.1591	2.194	0.768933	2.85331	0.00432666	0.0224866	gene-BXYJ_LOCUS296
gene-BXYJ_LOCUS2967	122.68	253.96	188.319	-1.05168	0.417978	-2.51611	0.0118658	0.0493423	gene-BXYJ_LOCUS2967
gene-BXYJ_LOCUS2971	0	10.69	5.34725	-5.69053	1.66664	-3.41437	0.0006393	0.00477781	gene-BXYJ_LOCUS2971
gene-BXYJ_LOCUS2977	1873.96	4274.36	3074.16	-1.18976	0.298657	-3.9837	6.78514e-05	0.000744724	gene-BXYJ_LOCUS2977
gene-BXYJ_LOCUS2983	638.54	69.09	353.813	3.21079	0.511631	6.27559	3.48312e-10	1.64215e-08	gene-BXYJ_LOCUS2983
gene-BXYJ_LOCUS2988	79.37	249.46	164.413	-1.65002	0.399597	-4.1292	3.64027e-05	0.000442716	gene-BXYJ_LOCUS2988
gene-BXYJ_LOCUS2989	0.78	13.76	7.27117	-4.17969	1.3833	-3.02154	0.00251496	0.0143109	gene-BXYJ_LOCUS2989
gene-BXYJ_LOCUS299	194.92	78.95	136.939	1.30935	0.434067	3.01646	0.00255742	0.0144951	gene-BXYJ_LOCUS299
gene-BXYJ_LOCUS2992	129.72	42.28	86.0005	1.60817	0.542236	2.96581	0.00301892	0.0167001	gene-BXYJ_LOCUS2992
gene-BXYJ_LOCUS2993	38.07	144.24	91.1519	-1.91712	0.53088	-3.6112	0.000304782	0.0025806	gene-BXYJ_LOCUS2993
gene-BXYJ_LOCUS2996	12697.4	3087.76	7892.6	2.03985	0.57648	3.53846	0.00040247	0.00323066	gene-BXYJ_LOCUS2996
gene-BXYJ_LOCUS2998	13.27	1.65	7.45854	2.98286	1.02364	2.91397	0.00356869	0.0192	gene-BXYJ_LOCUS2998
gene-BXYJ_LOCUS2999	34.62	110.21	72.4143	-1.67243	0.625606	-2.67329	0.00751102	0.0344279	gene-BXYJ_LOCUS2999
gene-BXYJ_LOCUS30	18.61	142.38	80.4967	-2.9418	0.474795	-6.19593	5.79423e-10	2.61298e-08	gene-BXYJ_LOCUS30
gene-BXYJ_LOCUS3000	588.75	1378.62	983.684	-1.22777	0.470409	-2.61	0.00905427	0.039902	gene-BXYJ_LOCUS3000
gene-BXYJ_LOCUS301	127.64	47.07	87.3551	1.43547	0.377595	3.80161	0.000143759	0.00139076	gene-BXYJ_LOCUS301
gene-BXYJ_LOCUS3010	149.49	53.29	101.393	1.48316	0.418024	3.54803	0.000388128	0.00313697	gene-BXYJ_LOCUS3010
gene-BXYJ_LOCUS3013	10.89	101.01	55.9504	-3.21417	0.465677	-6.90214	5.12238e-12	3.381e-10	gene-BXYJ_LOCUS3013
gene-BXYJ_LOCUS3015	83.81	29.24	56.522	1.52217	0.560737	2.71459	0.00663582	0.031174	gene-BXYJ_LOCUS3015
gene-BXYJ_LOCUS3016	46.83	10.86	28.8415	2.10448	0.733134	2.87053	0.00409782	0.0215206	gene-BXYJ_LOCUS3016
gene-BXYJ_LOCUS3017	56.34	10.11	33.2254	2.48584	0.622634	3.99247	6.53897e-05	0.000723171	gene-BXYJ_LOCUS3017
gene-BXYJ_LOCUS3022	130.48	61.67	96.0748	1.07698	0.39851	2.70252	0.00688151	0.0320791	gene-BXYJ_LOCUS3022
gene-BXYJ_LOCUS3027	12.38	40.29	26.3376	-1.70472	0.539142	-3.16191	0.0015674	0.00986569	gene-BXYJ_LOCUS3027
gene-BXYJ_LOCUS3032	13.29	46.85	30.0703	-1.82431	0.540399	-3.37586	0.000735855	0.00536879	gene-BXYJ_LOCUS3032
gene-BXYJ_LOCUS304	25.59	74.42	50.0039	-1.54699	0.591677	-2.61459	0.00893349	0.0395016	gene-BXYJ_LOCUS304
gene-BXYJ_LOCUS3040	48.74	3.22	25.9791	3.88641	0.834294	4.65833	3.18786e-06	5.54382e-05	gene-BXYJ_LOCUS3040
gene-BXYJ_LOCUS3044	122.93	293.31	208.117	-1.25679	0.386665	-3.25032	0.00115274	0.00771383	gene-BXYJ_LOCUS3044
gene-BXYJ_LOCUS3048	70.69	22.97	46.8303	1.61724	0.561992	2.8777	0.0040059	0.0211066	gene-BXYJ_LOCUS3048
gene-BXYJ_LOCUS3054	168.95	2.87	85.9141	5.89104	0.592844	9.93691	2.87622e-23	6.52588e-21	gene-BXYJ_LOCUS3054
gene-BXYJ_LOCUS3072	82.43	9.17	45.8001	3.15549	0.494779	6.37757	1.79919e-10	8.91673e-09	gene-BXYJ_LOCUS3072
gene-BXYJ_LOCUS3080	39.53	2.59	21.0589	3.94021	1.0575	3.72597	0.000194565	0.00179383	gene-BXYJ_LOCUS3080
gene-BXYJ_LOCUS3086	31.54	125.77	78.6581	-1.99407	0.506933	-3.93359	8.36852e-05	0.000888299	gene-BXYJ_LOCUS3086
gene-BXYJ_LOCUS3087	6	22.18	14.0889	-1.89135	0.734707	-2.57429	0.0100446	0.0431786	gene-BXYJ_LOCUS3087
gene-BXYJ_LOCUS3091	35.04	88.89	61.9645	-1.33955	0.419462	-3.19351	0.00140556	0.00904305	gene-BXYJ_LOCUS3091
gene-BXYJ_LOCUS3092	283.19	73.56	178.375	1.95154	0.410023	4.75958	1.93995e-06	3.60803e-05	gene-BXYJ_LOCUS3092
gene-BXYJ_LOCUS3100	90	24.96	57.4839	1.84038	0.4895	3.75971	0.000170111	0.0016009	gene-BXYJ_LOCUS3100
gene-BXYJ_LOCUS3111	0	13.6	6.79994	-6.03643	1.51236	-3.9914	6.56834e-05	0.000724763	gene-BXYJ_LOCUS3111
gene-BXYJ_LOCUS3118	86.28	285.77	186.028	-1.72936	0.404107	-4.27947	1.87343e-05	0.000253533	gene-BXYJ_LOCUS3118
gene-BXYJ_LOCUS3119	37.85	108.41	73.128	-1.51563	0.462797	-3.27493	0.00105686	0.00722538	gene-BXYJ_LOCUS3119
gene-BXYJ_LOCUS3121	844.04	334.22	589.13	1.3372	0.246667	5.42109	5.92379e-08	1.69999e-06	gene-BXYJ_LOCUS3121
gene-BXYJ_LOCUS3122	15015.5	6149.27	10582.4	1.28801	0.219485	5.86831	4.40269e-09	1.69131e-07	gene-BXYJ_LOCUS3122
gene-BXYJ_LOCUS3124	37.26	141.55	89.4058	-1.92595	0.362818	-5.30832	1.10639e-07	2.98197e-06	gene-BXYJ_LOCUS3124
gene-BXYJ_LOCUS3127	6.82	56.89	31.8556	-3.06514	0.566718	-5.40857	6.35285e-08	1.80175e-06	gene-BXYJ_LOCUS3127
gene-BXYJ_LOCUS3129	8.79	38.93	23.8592	-2.15264	0.642883	-3.34841	0.000812764	0.00582328	gene-BXYJ_LOCUS3129
gene-BXYJ_LOCUS313	41.34	103.86	72.6001	-1.32689	0.492429	-2.69457	0.00704787	0.0326375	gene-BXYJ_LOCUS313
gene-BXYJ_LOCUS3140	47.6	129.45	88.526	-1.44624	0.394266	-3.66818	0.000244281	0.00215636	gene-BXYJ_LOCUS3140
gene-BXYJ_LOCUS3141	2.97	19.42	11.1975	-2.70024	0.94093	-2.86976	0.00410785	0.0215655	gene-BXYJ_LOCUS3141
gene-BXYJ_LOCUS3158	308.19	129.41	218.801	1.25148	0.373622	3.3496	0.000809294	0.00580817	gene-BXYJ_LOCUS3158
gene-BXYJ_LOCUS3161	197.63	73.21	135.419	1.43525	0.400572	3.58299	0.00033968	0.00281214	gene-BXYJ_LOCUS3161
gene-BXYJ_LOCUS3168	64.19	13.61	38.8988	2.22852	0.538561	4.13791	3.50484e-05	0.000429483	gene-BXYJ_LOCUS3168
gene-BXYJ_LOCUS3169	41.81	5.37	23.5902	3.0134	0.778811	3.86924	0.000109177	0.00111097	gene-BXYJ_LOCUS3169
gene-BXYJ_LOCUS3171	419.5	12.15	215.829	5.12448	0.376581	13.6079	3.59297e-42	2.48445e-39	gene-BXYJ_LOCUS3171
gene-BXYJ_LOCUS3186	139.15	343.78	241.463	-1.30487	0.326702	-3.99406	6.4952e-05	0.000718878	gene-BXYJ_LOCUS3186
gene-BXYJ_LOCUS3189	468.95	9.96	239.452	5.55972	0.45908	12.1106	9.28392e-34	3.85176e-31	gene-BXYJ_LOCUS3189
gene-BXYJ_LOCUS319	139.59	35.91	87.7535	1.94925	0.436336	4.46731	7.92093e-06	0.000120692	gene-BXYJ_LOCUS319
gene-BXYJ_LOCUS3192	130.94	6.65	68.7941	4.28105	0.502935	8.51213	1.70761e-17	2.43101e-15	gene-BXYJ_LOCUS3192
gene-BXYJ_LOCUS3195	4.57	47.9	26.2367	-3.40284	0.723444	-4.70367	2.55532e-06	4.59231e-05	gene-BXYJ_LOCUS3195
gene-BXYJ_LOCUS3200	4.93	75.17	40.0475	-3.93188	0.815764	-4.81988	1.43648e-06	2.78493e-05	gene-BXYJ_LOCUS3200
gene-BXYJ_LOCUS3202	180.76	462.88	321.819	-1.35639	0.326884	-4.14944	3.33287e-05	0.00041254	gene-BXYJ_LOCUS3202
gene-BXYJ_LOCUS3207	761.83	1.29	381.557	9.08317	0.728851	12.4623	1.19849e-35	6.44566e-33	gene-BXYJ_LOCUS3207
gene-BXYJ_LOCUS3210	32.1	5.18	18.642	2.61665	0.855733	3.05778	0.00222981	0.012988	gene-BXYJ_LOCUS3210
gene-BXYJ_LOCUS322	4.19	23.43	13.8078	-2.48816	0.892128	-2.78902	0.00528678	0.0264266	gene-BXYJ_LOCUS322
gene-BXYJ_LOCUS3223	25.32	6.6	15.9596	1.92595	0.698025	2.75914	0.00579541	0.0282494	gene-BXYJ_LOCUS3223
gene-BXYJ_LOCUS3227	200.16	36.08	118.122	2.47223	0.343111	7.20534	5.78978e-13	4.44833e-11	gene-BXYJ_LOCUS3227
gene-BXYJ_LOCUS3231	7.91	84.73	46.3216	-3.42481	0.570534	-6.00282	1.93924e-09	8.09188e-08	gene-BXYJ_LOCUS3231
gene-BXYJ_LOCUS3232	4.5	20.06	12.282	-2.15424	0.844531	-2.55082	0.0107471	0.0456312	gene-BXYJ_LOCUS3232
gene-BXYJ_LOCUS3236	58.98	20.74	39.8587	1.51637	0.559145	2.71193	0.00668919	0.0313537	gene-BXYJ_LOCUS3236
gene-BXYJ_LOCUS3243	39.69	83.99	61.8413	-1.08567	0.41372	-2.62417	0.008686	0.0385717	gene-BXYJ_LOCUS3243
gene-BXYJ_LOCUS3245	280.77	710.48	495.624	-1.34013	0.275161	-4.87034	1.11409e-06	2.22833e-05	gene-BXYJ_LOCUS3245
gene-BXYJ_LOCUS3246	183.89	424.51	304.202	-1.20728	0.36918	-3.27016	0.00107487	0.00732779	gene-BXYJ_LOCUS3246
gene-BXYJ_LOCUS3247	31.39	69.73	50.5628	-1.14906	0.41615	-2.76118	0.00575937	0.028152	gene-BXYJ_LOCUS3247
gene-BXYJ_LOCUS3251	144.98	8.5	76.7383	4.13501	0.524976	7.87657	3.36483e-15	3.72982e-13	gene-BXYJ_LOCUS3251
gene-BXYJ_LOCUS3255	887.1	2037.34	1462.22	-1.19983	0.271226	-4.42374	9.70049e-06	0.000144398	gene-BXYJ_LOCUS3255
gene-BXYJ_LOCUS3262	20.3	2.45	11.3739	3.02164	0.926565	3.26112	0.00110972	0.00748457	gene-BXYJ_LOCUS3262
gene-BXYJ_LOCUS3269	4.55	29.28	16.9139	-2.6936	0.981383	-2.74469	0.00605672	0.029217	gene-BXYJ_LOCUS3269
gene-BXYJ_LOCUS3274	24.56	62.05	43.3058	-1.33985	0.477371	-2.80672	0.00500483	0.0253223	gene-BXYJ_LOCUS3274
gene-BXYJ_LOCUS3282	438.39	915.84	677.113	-1.06313	0.290269	-3.66257	0.000249695	0.00219252	gene-BXYJ_LOCUS3282
gene-BXYJ_LOCUS3291	206.61	464.21	335.409	-1.16903	0.338442	-3.45417	0.000551996	0.00424327	gene-BXYJ_LOCUS3291
gene-BXYJ_LOCUS3292	394.39	1908.66	1151.52	-2.27499	0.31165	-7.29981	2.8818e-13	2.41888e-11	gene-BXYJ_LOCUS3292
gene-BXYJ_LOCUS3293	8.68	34.57	21.6258	-1.9988	0.652067	-3.06533	0.00217427	0.0127663	gene-BXYJ_LOCUS3293
gene-BXYJ_LOCUS3294	4.58	63.38	33.9792	-3.80422	0.638022	-5.96253	2.48358e-09	1.0102e-07	gene-BXYJ_LOCUS3294
gene-BXYJ_LOCUS3302	24723.1	11126.3	17924.7	1.15185	0.316618	3.63797	0.00027479	0.0023709	gene-BXYJ_LOCUS3302
gene-BXYJ_LOCUS3304	1.13	41.69	21.4122	-5.19982	1.14896	-4.52569	6.01993e-06	9.52139e-05	gene-BXYJ_LOCUS3304
gene-BXYJ_LOCUS3309	865.82	292.99	579.402	1.56327	0.592484	2.6385	0.00832735	0.0373099	gene-BXYJ_LOCUS3309
gene-BXYJ_LOCUS3310	207.98	78.76	143.373	1.40461	0.381794	3.67897	0.000234182	0.00208495	gene-BXYJ_LOCUS3310
gene-BXYJ_LOCUS3313	25.92	0.78	13.3502	4.95397	1.12346	4.40956	1.0358e-05	0.000152322	gene-BXYJ_LOCUS3313
gene-BXYJ_LOCUS3317	28.45	0.87	14.6605	5.05838	1.06279	4.75952	1.94055e-06	3.60803e-05	gene-BXYJ_LOCUS3317
gene-BXYJ_LOCUS3318	131.52	6.37	68.9463	4.33537	0.703808	6.15988	7.2802e-10	3.24282e-08	gene-BXYJ_LOCUS3318
gene-BXYJ_LOCUS3321	114.21	41.23	77.7206	1.46201	0.510477	2.86401	0.00418318	0.0218976	gene-BXYJ_LOCUS3321
gene-BXYJ_LOCUS3325	101.47	23.98	62.7268	2.07769	0.558209	3.72207	0.000197596	0.00181716	gene-BXYJ_LOCUS3325
gene-BXYJ_LOCUS3326	755.54	1981.64	1368.59	-1.39132	0.341159	-4.07821	4.5384e-05	0.000532327	gene-BXYJ_LOCUS3326
gene-BXYJ_LOCUS3329	382.06	126.06	254.06	1.60138	0.321816	4.97606	6.4892e-07	1.38573e-05	gene-BXYJ_LOCUS3329
gene-BXYJ_LOCUS3335	57.97	157.33	107.652	-1.44254	0.401106	-3.59641	0.000322636	0.0027034	gene-BXYJ_LOCUS3335
gene-BXYJ_LOCUS3336	446.11	1051.02	748.565	-1.23674	0.261763	-4.72466	2.30497e-06	4.21013e-05	gene-BXYJ_LOCUS3336
gene-BXYJ_LOCUS3338	23.24	2.52	12.8775	3.19513	0.807197	3.9583	7.54841e-05	0.000813373	gene-BXYJ_LOCUS3338
gene-BXYJ_LOCUS3356	34.61	162.92	98.7661	-2.23694	0.391542	-5.71314	1.10911e-08	3.87148e-07	gene-BXYJ_LOCUS3356
gene-BXYJ_LOCUS3357	10.71	69.35	40.0326	-2.70563	0.568651	-4.75799	1.95534e-06	3.63089e-05	gene-BXYJ_LOCUS3357
gene-BXYJ_LOCUS3361	163.49	29.79	96.6391	2.45578	0.387725	6.33381	2.39173e-10	1.15768e-08	gene-BXYJ_LOCUS3361
gene-BXYJ_LOCUS3363	34.03	6.85	20.4384	2.2799	0.741001	3.07678	0.0020925	0.0123833	gene-BXYJ_LOCUS3363
gene-BXYJ_LOCUS3374	129.66	302.43	216.043	-1.22189	0.316097	-3.86555	0.000110838	0.00112483	gene-BXYJ_LOCUS3374
gene-BXYJ_LOCUS3378	3028.95	1462.7	2245.82	1.05056	0.406339	2.58544	0.00972559	0.0421946	gene-BXYJ_LOCUS3378
gene-BXYJ_LOCUS3379	35.73	102.35	69.0428	-1.51754	0.536193	-2.83022	0.00465162	0.0238006	gene-BXYJ_LOCUS3379
gene-BXYJ_LOCUS3388	84.73	516.94	300.837	-2.61012	0.528782	-4.9361	7.96992e-07	1.6533e-05	gene-BXYJ_LOCUS3388
gene-BXYJ_LOCUS3389	44.97	145.73	95.3478	-1.69928	0.41404	-4.10416	4.05794e-05	0.000482204	gene-BXYJ_LOCUS3389
gene-BXYJ_LOCUS339	262.13	127.68	194.905	1.03947	0.376682	2.75953	0.0057884	0.0282342	gene-BXYJ_LOCUS339
gene-BXYJ_LOCUS3390	5.66	37.67	21.668	-2.73823	0.750086	-3.65055	0.00026168	0.00227672	gene-BXYJ_LOCUS3390
gene-BXYJ_LOCUS3393	107.65	262.03	184.844	-1.28372	0.329469	-3.89631	9.76675e-05	0.00101158	gene-BXYJ_LOCUS3393
gene-BXYJ_LOCUS3400	120.65	58.58	89.6122	1.03533	0.39885	2.5958	0.00943712	0.041214	gene-BXYJ_LOCUS3400
gene-BXYJ_LOCUS3405	4.85	24.65	14.7512	-2.34197	0.736144	-3.1814	0.00146563	0.0093398	gene-BXYJ_LOCUS3405
gene-BXYJ_LOCUS3406	53.58	121.34	87.4592	-1.18076	0.393041	-3.00418	0.00266298	0.0150288	gene-BXYJ_LOCUS3406
gene-BXYJ_LOCUS3412	25.81	4.36	15.0817	2.5798	0.810434	3.18324	0.00145639	0.0093041	gene-BXYJ_LOCUS3412
gene-BXYJ_LOCUS3417	49.49	14.95	32.2209	1.71578	0.520136	3.29871	0.000971304	0.00674524	gene-BXYJ_LOCUS3417
gene-BXYJ_LOCUS3431	467.77	142.36	305.065	1.71264	0.317566	5.39303	6.92787e-08	1.94583e-06	gene-BXYJ_LOCUS3431
gene-BXYJ_LOCUS3432	1960.65	476.26	1218.45	2.04287	0.306597	6.66304	2.68216e-11	1.5517e-09	gene-BXYJ_LOCUS3432
gene-BXYJ_LOCUS3436	42.14	123.27	82.7056	-1.55236	0.433473	-3.58122	0.000341992	0.00282806	gene-BXYJ_LOCUS3436
gene-BXYJ_LOCUS3442	309.1	65.82	187.461	2.22772	0.560623	3.97364	7.07812e-05	0.000772211	gene-BXYJ_LOCUS3442
gene-BXYJ_LOCUS3449	179.04	871.8	525.421	-2.284	0.329248	-6.93702	4.00465e-12	2.67979e-10	gene-BXYJ_LOCUS3449
gene-BXYJ_LOCUS345	18.7	3.12	10.9114	2.58056	0.890358	2.89834	0.00375139	0.0199978	gene-BXYJ_LOCUS345
gene-BXYJ_LOCUS3451	20.73	67.64	44.1854	-1.70613	0.432393	-3.94578	7.95422e-05	0.000849839	gene-BXYJ_LOCUS3451
gene-BXYJ_LOCUS3472	56.56	117.58	87.0693	-1.05541	0.344193	-3.06633	0.00216706	0.0127349	gene-BXYJ_LOCUS3472
gene-BXYJ_LOCUS3478	51.85	106.43	79.1365	-1.0398	0.393523	-2.64227	0.00823514	0.036931	gene-BXYJ_LOCUS3478
gene-BXYJ_LOCUS3479	58.29	122.39	90.3401	-1.07262	0.422126	-2.54099	0.011054	0.0466747	gene-BXYJ_LOCUS3479
gene-BXYJ_LOCUS3482	44.73	107.96	76.3438	-1.26812	0.408011	-3.10805	0.00188323	0.0113565	gene-BXYJ_LOCUS3482
gene-BXYJ_LOCUS3484	151.87	72.39	112.128	1.06862	0.327046	3.2675	0.00108502	0.00736928	gene-BXYJ_LOCUS3484
gene-BXYJ_LOCUS3492	761.11	239.14	500.124	1.6724	0.385802	4.33486	1.45852e-05	0.000205424	gene-BXYJ_LOCUS3492
gene-BXYJ_LOCUS3507	3.74	24.67	14.2038	-2.71332	0.849831	-3.19277	0.00140914	0.00905806	gene-BXYJ_LOCUS3507
gene-BXYJ_LOCUS3510	36.27	7.96	22.1151	2.17588	0.809224	2.68884	0.00716998	0.033105	gene-BXYJ_LOCUS3510
gene-BXYJ_LOCUS3529	92.24	43.32	67.7798	1.09241	0.405696	2.69269	0.00708791	0.0327782	gene-BXYJ_LOCUS3529
gene-BXYJ_LOCUS353	62.05	6.17	34.1107	3.35093	0.622334	5.38445	7.26661e-08	2.03311e-06	gene-BXYJ_LOCUS353
gene-BXYJ_LOCUS3532	117.14	58	87.5706	1.01898	0.367686	2.77134	0.00558259	0.0275076	gene-BXYJ_LOCUS3532
gene-BXYJ_LOCUS3538	128.68	33.68	81.1794	1.9467	0.473821	4.10851	3.98227e-05	0.000475938	gene-BXYJ_LOCUS3538
gene-BXYJ_LOCUS3539	73.01	11.18	42.0947	2.68658	0.50888	5.27939	1.29613e-07	3.41582e-06	gene-BXYJ_LOCUS3539
gene-BXYJ_LOCUS3545	9.51	44.18	26.8421	-2.22396	0.718024	-3.09733	0.00195271	0.0117026	gene-BXYJ_LOCUS3545
gene-BXYJ_LOCUS3547	63.57	161.26	112.413	-1.34559	0.370819	-3.62871	0.000284845	0.00244169	gene-BXYJ_LOCUS3547
gene-BXYJ_LOCUS3548	4.22	23.35	13.7838	-2.48053	0.806189	-3.07686	0.00209195	0.0123833	gene-BXYJ_LOCUS3548
gene-BXYJ_LOCUS3551	47.71	112.04	79.8732	-1.23042	0.376334	-3.26948	0.00107743	0.00733838	gene-BXYJ_LOCUS3551
gene-BXYJ_LOCUS3552	95.97	219.88	157.926	-1.19691	0.356289	-3.35937	0.000781209	0.00562974	gene-BXYJ_LOCUS3552
gene-BXYJ_LOCUS356	46.56	204.12	125.341	-2.1336	0.631718	-3.37745	0.00073161	0.00534392	gene-BXYJ_LOCUS356
gene-BXYJ_LOCUS3565	77.33	277.66	177.494	-1.84373	0.319171	-5.77663	7.62121e-09	2.76669e-07	gene-BXYJ_LOCUS3565
gene-BXYJ_LOCUS3569	24.52	2.69	13.6024	3.21786	0.978013	3.29021	0.00100114	0.00692262	gene-BXYJ_LOCUS3569
gene-BXYJ_LOCUS3571	211.32	31.27	121.295	2.77027	0.529615	5.23073	1.68843e-07	4.27882e-06	gene-BXYJ_LOCUS3571
gene-BXYJ_LOCUS3572	1729.43	30.81	880.118	5.82189	0.331569	17.5586	5.11168e-69	6.74788e-66	gene-BXYJ_LOCUS3572
gene-BXYJ_LOCUS3588	41.03	105.46	73.2452	-1.36575	0.461062	-2.96219	0.00305464	0.0168528	gene-BXYJ_LOCUS3588
gene-BXYJ_LOCUS3594	281.51	84.96	183.237	1.73481	0.466623	3.71781	0.000200961	0.00184343	gene-BXYJ_LOCUS3594
gene-BXYJ_LOCUS3605	1578.17	3197.5	2387.83	-1.01888	0.257407	-3.95823	7.55063e-05	0.000813373	gene-BXYJ_LOCUS3605
gene-BXYJ_LOCUS3606	12.78	59.73	36.2537	-2.22602	0.484561	-4.5939	4.35041e-06	7.21145e-05	gene-BXYJ_LOCUS3606
gene-BXYJ_LOCUS3610	24.57	92.66	58.6128	-1.91314	0.478662	-3.99685	6.41902e-05	0.000712214	gene-BXYJ_LOCUS3610
gene-BXYJ_LOCUS3620	120.03	32.27	76.148	1.88966	0.438649	4.30792	1.64798e-05	0.000227475	gene-BXYJ_LOCUS3620
gene-BXYJ_LOCUS3622	1502.39	346.08	924.232	2.11958	0.376424	5.63082	1.79358e-08	5.95986e-07	gene-BXYJ_LOCUS3622
gene-BXYJ_LOCUS3630	22.76	89.66	56.2132	-1.97729	0.486079	-4.06784	4.745e-05	0.000551658	gene-BXYJ_LOCUS3630
gene-BXYJ_LOCUS3644	106.1	45.65	75.8767	1.21754	0.422404	2.88241	0.00394642	0.0208613	gene-BXYJ_LOCUS3644
gene-BXYJ_LOCUS3645	55.15	17.33	36.2407	1.66859	0.61321	2.72108	0.00650696	0.0307777	gene-BXYJ_LOCUS3645
gene-BXYJ_LOCUS3646	417.11	175.91	296.513	1.24764	0.325659	3.83111	0.000127566	0.00126702	gene-BXYJ_LOCUS3646
gene-BXYJ_LOCUS3648	27.17	6.83	16.9983	2.02866	0.795603	2.54984	0.0107773	0.0456925	gene-BXYJ_LOCUS3648
gene-BXYJ_LOCUS365	10.73	0.53	5.62918	4.27739	1.53634	2.78415	0.0053668	0.026698	gene-BXYJ_LOCUS365
gene-BXYJ_LOCUS3653	53.52	9.19	31.3536	2.5665	0.546375	4.69732	2.63601e-06	4.7198e-05	gene-BXYJ_LOCUS3653
gene-BXYJ_LOCUS3664	387.33	5.02	196.174	6.31106	0.475332	13.2771	3.14141e-40	1.90068e-37	gene-BXYJ_LOCUS3664
gene-BXYJ_LOCUS3669	205.36	86.65	146.007	1.24366	0.323821	3.84056	0.000122753	0.00122508	gene-BXYJ_LOCUS3669
gene-BXYJ_LOCUS3670	633.58	305.84	469.708	1.04967	0.281255	3.73208	0.000189904	0.00175867	gene-BXYJ_LOCUS3670
gene-BXYJ_LOCUS3671	1152.62	448.76	800.691	1.36046	0.331474	4.10426	4.0561e-05	0.000482204	gene-BXYJ_LOCUS3671
gene-BXYJ_LOCUS3677	24.44	102.57	63.5049	-2.06998	0.640512	-3.23175	0.00123034	0.00813562	gene-BXYJ_LOCUS3677
gene-BXYJ_LOCUS3680	43.28	92.51	67.897	-1.09408	0.403718	-2.71002	0.00672788	0.0314741	gene-BXYJ_LOCUS3680
gene-BXYJ_LOCUS3681	27.92	151.05	89.484	-2.43041	0.41928	-5.79662	6.76652e-09	2.47498e-07	gene-BXYJ_LOCUS3681
gene-BXYJ_LOCUS3691	27.7	118.81	73.2564	-2.1017	0.604311	-3.47784	0.000505473	0.00392932	gene-BXYJ_LOCUS3691
gene-BXYJ_LOCUS3699	199.56	449.69	324.625	-1.17292	0.309828	-3.78571	0.000153267	0.00147293	gene-BXYJ_LOCUS3699
gene-BXYJ_LOCUS3703	87.15	21.97	54.5592	1.99799	0.487203	4.10094	4.1148e-05	0.000488561	gene-BXYJ_LOCUS3703
gene-BXYJ_LOCUS3709	571.21	33.07	302.137	4.11516	0.496363	8.29062	1.12657e-16	1.52887e-14	gene-BXYJ_LOCUS3709
gene-BXYJ_LOCUS3714	68.73	537.86	303.295	-2.96829	1.16301	-2.55224	0.0107032	0.0454991	gene-BXYJ_LOCUS3714
gene-BXYJ_LOCUS372	65.98	188.2	127.093	-1.51421	0.329372	-4.59725	4.28101e-06	7.11265e-05	gene-BXYJ_LOCUS372
gene-BXYJ_LOCUS3733	42.57	8.45	25.513	2.32941	0.630197	3.69632	0.000218743	0.00196557	gene-BXYJ_LOCUS3733
gene-BXYJ_LOCUS3735	223.25	461.32	342.286	-1.04689	0.304516	-3.43788	0.000586283	0.00445728	gene-BXYJ_LOCUS3735
gene-BXYJ_LOCUS3737	131.57	64.21	97.89	1.03505	0.327928	3.15633	0.00159769	0.0100216	gene-BXYJ_LOCUS3737
gene-BXYJ_LOCUS374	185.29	553.11	369.198	-1.57879	0.324188	-4.86999	1.11607e-06	2.22921e-05	gene-BXYJ_LOCUS374
gene-BXYJ_LOCUS3740	273.05	786.88	529.963	-1.52733	0.569895	-2.68003	0.00736166	0.0338608	gene-BXYJ_LOCUS3740
gene-BXYJ_LOCUS3750	14.79	0.87	7.83004	4.11012	1.1731	3.50365	0.000458927	0.00362178	gene-BXYJ_LOCUS3750
gene-BXYJ_LOCUS3753	334.96	131.88	233.42	1.34521	0.319972	4.20414	2.62079e-05	0.000338581	gene-BXYJ_LOCUS3753
gene-BXYJ_LOCUS3758	118.39	34.58	76.4865	1.7816	0.419916	4.24275	2.208e-05	0.00029254	gene-BXYJ_LOCUS3758
gene-BXYJ_LOCUS3775	26.31	77.79	52.0506	-1.56891	0.529077	-2.96537	0.00302322	0.0167111	gene-BXYJ_LOCUS3775
gene-BXYJ_LOCUS3780	245.51	699.29	472.396	-1.50958	0.297331	-5.0771	3.8324e-07	8.87563e-06	gene-BXYJ_LOCUS3780
gene-BXYJ_LOCUS3781	544.98	256.47	400.723	1.08812	0.374627	2.90454	0.00367788	0.0196782	gene-BXYJ_LOCUS3781
gene-BXYJ_LOCUS3782	209.67	46.68	128.174	2.17325	0.524028	4.1472	3.36565e-05	0.00041523	gene-BXYJ_LOCUS3782
gene-BXYJ_LOCUS3796	176.89	48.38	112.637	1.86476	0.427448	4.36254	1.2856e-05	0.000183924	gene-BXYJ_LOCUS3796
gene-BXYJ_LOCUS3798	173.14	84.76	128.952	1.0285	0.361011	2.84894	0.00438651	0.0227188	gene-BXYJ_LOCUS3798
gene-BXYJ_LOCUS38	226.62	47.76	137.194	2.24993	0.390409	5.763	8.26311e-09	2.97738e-07	gene-BXYJ_LOCUS38
gene-BXYJ_LOCUS3803	28.29	75.99	52.139	-1.42487	0.453292	-3.14337	0.00167013	0.0103863	gene-BXYJ_LOCUS3803
gene-BXYJ_LOCUS3808	260.87	570.74	415.805	-1.13017	0.401643	-2.81385	0.00489515	0.0248453	gene-BXYJ_LOCUS3808
gene-BXYJ_LOCUS3811	985.59	227.73	606.663	2.11372	0.528662	3.99825	6.38136e-05	0.000709523	gene-BXYJ_LOCUS3811
gene-BXYJ_LOCUS3818	165.92	81.66	123.79	1.01689	0.393546	2.58393	0.0097683	0.0423041	gene-BXYJ_LOCUS3818
gene-BXYJ_LOCUS3835	768.97	2963.58	1866.27	-1.94645	0.257246	-7.5665	3.83424e-14	3.68722e-12	gene-BXYJ_LOCUS3835
gene-BXYJ_LOCUS3836	12.38	174.92	93.6478	-3.82085	0.685454	-5.57419	2.48683e-08	7.91915e-07	gene-BXYJ_LOCUS3836
gene-BXYJ_LOCUS3844	82.6	204.03	143.314	-1.30496	0.374266	-3.48672	0.000488986	0.00381956	gene-BXYJ_LOCUS3844
gene-BXYJ_LOCUS3851	285.55	136.14	210.846	1.06769	0.278908	3.82812	0.000129127	0.0012799	gene-BXYJ_LOCUS3851
gene-BXYJ_LOCUS3852	86.89	22.59	54.742	1.93719	0.640605	3.024	0.00249455	0.0142108	gene-BXYJ_LOCUS3852
gene-BXYJ_LOCUS3853	112.27	353.01	232.636	-1.65283	0.371178	-4.45294	8.47042e-06	0.000128257	gene-BXYJ_LOCUS3853
gene-BXYJ_LOCUS3854	227.56	630.84	429.201	-1.47172	0.377821	-3.89529	9.8082e-05	0.00101456	gene-BXYJ_LOCUS3854
gene-BXYJ_LOCUS3882	435.21	87.3	261.256	2.3177	0.336275	6.89227	5.49074e-12	3.60774e-10	gene-BXYJ_LOCUS3882
gene-BXYJ_LOCUS3887	77.82	35.01	56.4174	1.15864	0.459603	2.52095	0.0117038	0.0487946	gene-BXYJ_LOCUS3887
gene-BXYJ_LOCUS3895	37.26	104.9	71.0831	-1.49512	0.427494	-3.49741	0.000469799	0.00368953	gene-BXYJ_LOCUS3895
gene-BXYJ_LOCUS3896	409.23	3040.04	1724.63	-2.89317	0.36818	-7.85802	3.90259e-15	4.29314e-13	gene-BXYJ_LOCUS3896
gene-BXYJ_LOCUS390	17.37	69.48	43.4225	-2.002	0.469432	-4.26473	2.00145e-05	0.000268358	gene-BXYJ_LOCUS390
gene-BXYJ_LOCUS3904	85.86	29.94	57.9029	1.52378	0.484027	3.14813	0.00164321	0.010254	gene-BXYJ_LOCUS3904
gene-BXYJ_LOCUS3909	43.01	8.74	25.8767	2.31515	0.570963	4.05483	5.01718e-05	0.000578211	gene-BXYJ_LOCUS3909
gene-BXYJ_LOCUS3911	354.8	114.47	234.636	1.6351	0.447536	3.65356	0.000258631	0.00225831	gene-BXYJ_LOCUS3911
gene-BXYJ_LOCUS3912	56.35	13.46	34.9048	2.06329	0.708654	2.91156	0.00359631	0.0193343	gene-BXYJ_LOCUS3912
gene-BXYJ_LOCUS3916	87.04	31.19	59.1154	1.4847	0.547003	2.71425	0.00664251	0.0311953	gene-BXYJ_LOCUS3916
gene-BXYJ_LOCUS3918	1557.32	612.39	1084.85	1.34598	0.504803	2.66635	0.00766802	0.034927	gene-BXYJ_LOCUS3918
gene-BXYJ_LOCUS3921	325.62	141.3	233.46	1.20568	0.365725	3.29668	0.000978341	0.00678762	gene-BXYJ_LOCUS3921
gene-BXYJ_LOCUS3931	81.43	23.9	52.6631	1.78069	0.570589	3.12079	0.00180365	0.0109952	gene-BXYJ_LOCUS3931
gene-BXYJ_LOCUS3935	94.79	220.19	157.49	-1.21551	0.373361	-3.2556	0.00113154	0.00760701	gene-BXYJ_LOCUS3935
gene-BXYJ_LOCUS3938	33.1	80.91	57.0061	-1.29441	0.49354	-2.6227	0.00872356	0.0387266	gene-BXYJ_LOCUS3938
gene-BXYJ_LOCUS3955	148.9	356.34	252.617	-1.25795	0.382485	-3.28889	0.00100585	0.00694528	gene-BXYJ_LOCUS3955
gene-BXYJ_LOCUS3958	364.87	104.97	234.922	1.79753	0.306714	5.86061	4.61184e-09	1.76233e-07	gene-BXYJ_LOCUS3958
gene-BXYJ_LOCUS3969	67.94	5.21	36.5771	3.67855	0.608565	6.04463	1.49755e-09	6.41471e-08	gene-BXYJ_LOCUS3969
gene-BXYJ_LOCUS397	1.13	15.04	8.08598	-3.73971	1.15962	-3.22495	0.00125997	0.00828835	gene-BXYJ_LOCUS397
gene-BXYJ_LOCUS3980	169.93	47.17	108.548	1.8446	0.535785	3.44279	0.000575739	0.00439567	gene-BXYJ_LOCUS3980
gene-BXYJ_LOCUS3981	22.65	5.47	14.0574	2.0566	0.771422	2.66599	0.00767629	0.0349537	gene-BXYJ_LOCUS3981
gene-BXYJ_LOCUS3983	60.22	9.97	35.0929	2.58504	0.610752	4.23255	2.31059e-05	0.000303913	gene-BXYJ_LOCUS3983
gene-BXYJ_LOCUS3986	65.14	191.26	128.198	-1.55359	0.308959	-5.02846	4.9443e-07	1.11485e-05	gene-BXYJ_LOCUS3986
gene-BXYJ_LOCUS3990	72.35	29.94	51.1465	1.27392	0.413283	3.08243	0.00205316	0.0121938	gene-BXYJ_LOCUS3990
gene-BXYJ_LOCUS4	946.83	20.06	483.442	5.56764	1.22802	4.53384	5.79217e-06	9.26301e-05	gene-BXYJ_LOCUS4
gene-BXYJ_LOCUS4000	2544.27	1029.96	1787.11	1.30466	0.28976	4.50256	6.71408e-06	0.000104609	gene-BXYJ_LOCUS4000
gene-BXYJ_LOCUS4009	283.93	124.74	204.338	1.18575	0.451488	2.62631	0.00863157	0.0384122	gene-BXYJ_LOCUS4009
gene-BXYJ_LOCUS4011	46.79	13.23	30.0101	1.81173	0.576388	3.14324	0.00167088	0.0103865	gene-BXYJ_LOCUS4011
gene-BXYJ_LOCUS4016	612.09	205.76	408.927	1.57114	0.336767	4.66536	3.08074e-06	5.38981e-05	gene-BXYJ_LOCUS4016
gene-BXYJ_LOCUS4018	236.74	547.95	392.346	-1.21117	0.264688	-4.57585	4.74299e-06	7.77348e-05	gene-BXYJ_LOCUS4018
gene-BXYJ_LOCUS4037	18.76	48.65	33.707	-1.37077	0.477748	-2.86922	0.00411482	0.0215942	gene-BXYJ_LOCUS4037
gene-BXYJ_LOCUS4042	30.23	5.01	17.6201	2.55496	0.79205	3.22575	0.00125641	0.00827034	gene-BXYJ_LOCUS4042
gene-BXYJ_LOCUS4050	44.01	115.7	79.8541	-1.39136	0.539326	-2.57982	0.00988519	0.0426576	gene-BXYJ_LOCUS4050
gene-BXYJ_LOCUS406	61.78	125.69	93.7339	-1.02257	0.396846	-2.57675	0.00997354	0.0429622	gene-BXYJ_LOCUS406
gene-BXYJ_LOCUS4068	172.98	380.21	276.593	-1.13672	0.399374	-2.84626	0.00442359	0.0228432	gene-BXYJ_LOCUS4068
gene-BXYJ_LOCUS4073	14.74	96.77	55.7546	-2.72294	0.87286	-3.11956	0.00181118	0.0110181	gene-BXYJ_LOCUS4073
gene-BXYJ_LOCUS4077	58.71	14.75	36.7303	1.98473	0.501032	3.96129	7.45448e-05	0.000805406	gene-BXYJ_LOCUS4077
gene-BXYJ_LOCUS4081	460.13	1041.85	750.989	-1.17972	0.361658	-3.26199	0.00110635	0.00746874	gene-BXYJ_LOCUS4081
gene-BXYJ_LOCUS4090	44.5	121.6	83.0521	-1.44677	0.394326	-3.66897	0.00024353	0.00215103	gene-BXYJ_LOCUS4090
gene-BXYJ_LOCUS41	8.23	28.15	18.1909	-1.7721	0.693472	-2.55539	0.0106067	0.0451541	gene-BXYJ_LOCUS41
gene-BXYJ_LOCUS4101	48.92	145.71	97.3176	-1.57319	0.416061	-3.78116	0.000156102	0.0014972	gene-BXYJ_LOCUS4101
gene-BXYJ_LOCUS4102	47.47	163.08	105.273	-1.78142	0.385153	-4.62524	3.74167e-06	6.33249e-05	gene-BXYJ_LOCUS4102
gene-BXYJ_LOCUS4116	11.33	1.65	6.48993	2.75334	1.04886	2.62508	0.00866292	0.0385045	gene-BXYJ_LOCUS4116
gene-BXYJ_LOCUS4134	194.22	55.03	124.626	1.82726	0.356778	5.12154	3.03042e-07	7.20209e-06	gene-BXYJ_LOCUS4134
gene-BXYJ_LOCUS4150	474.06	197.18	335.616	1.2638	0.310447	4.07092	4.68286e-05	0.000545308	gene-BXYJ_LOCUS4150
gene-BXYJ_LOCUS4152	388.68	188.95	288.816	1.04188	0.385339	2.70381	0.00685493	0.031986	gene-BXYJ_LOCUS4152
gene-BXYJ_LOCUS4154	45.95	14.03	29.989	1.72353	0.575374	2.99549	0.00274003	0.0154098	gene-BXYJ_LOCUS4154
gene-BXYJ_LOCUS4159	73.87	30.47	52.1716	1.27285	0.415583	3.0628	0.00219278	0.0128289	gene-BXYJ_LOCUS4159
gene-BXYJ_LOCUS416	468.22	1121.55	794.884	-1.2606	0.314891	-4.00328	6.24698e-05	0.000700482	gene-BXYJ_LOCUS416
gene-BXYJ_LOCUS4164	109.76	29.97	69.8626	1.88265	0.381434	4.9357	7.98635e-07	1.65435e-05	gene-BXYJ_LOCUS4164
gene-BXYJ_LOCUS4168	252.68	59.83	156.258	2.07129	0.421169	4.91795	8.74559e-07	1.79879e-05	gene-BXYJ_LOCUS4168
gene-BXYJ_LOCUS4169	1212.45	453.06	832.753	1.41944	0.409884	3.46303	0.00053412	0.0041321	gene-BXYJ_LOCUS4169
gene-BXYJ_LOCUS418	53.52	15.87	34.6941	1.77305	0.63247	2.80338	0.00505707	0.0254978	gene-BXYJ_LOCUS418
gene-BXYJ_LOCUS4189	240.06	22.63	131.347	3.41173	0.399732	8.53504	1.40105e-17	2.03447e-15	gene-BXYJ_LOCUS4189
gene-BXYJ_LOCUS4197	1569.94	223.45	896.691	2.81314	0.423608	6.64091	3.11751e-11	1.78226e-09	gene-BXYJ_LOCUS4197
gene-BXYJ_LOCUS4199	114.67	39.56	77.1147	1.53357	0.360889	4.24943	2.14315e-05	0.000285249	gene-BXYJ_LOCUS4199
gene-BXYJ_LOCUS42	91.8	322.54	207.167	-1.81322	0.469074	-3.86553	0.000110848	0.00112483	gene-BXYJ_LOCUS42
gene-BXYJ_LOCUS420	105.75	0	52.8762	9.38795	1.26482	7.42239	1.15028e-13	1.01849e-11	gene-BXYJ_LOCUS420
gene-BXYJ_LOCUS4207	22.97	5.54	14.2548	2.06717	0.779415	2.6522	0.00799681	0.0360559	gene-BXYJ_LOCUS4207
gene-BXYJ_LOCUS421	33.3	3.12	18.2103	3.36777	0.932304	3.61231	0.000303478	0.00257257	gene-BXYJ_LOCUS421
gene-BXYJ_LOCUS4215	780.79	2378.19	1579.49	-1.60666	0.292845	-5.4864	4.10209e-08	1.23839e-06	gene-BXYJ_LOCUS4215
gene-BXYJ_LOCUS424	161.25	1.98	81.6161	6.3451	0.680643	9.32221	1.13942e-20	2.17704e-18	gene-BXYJ_LOCUS424
gene-BXYJ_LOCUS4258	60.91	131.51	96.2067	-1.10858	0.357982	-3.09674	0.00195658	0.0117161	gene-BXYJ_LOCUS4258
gene-BXYJ_LOCUS4262	1203.9	2781.57	1992.74	-1.20834	0.243452	-4.96335	6.92875e-07	1.47309e-05	gene-BXYJ_LOCUS4262
gene-BXYJ_LOCUS4269	58.69	120.59	89.637	-1.03681	0.393529	-2.63464	0.00842262	0.0376228	gene-BXYJ_LOCUS4269
gene-BXYJ_LOCUS4271	152.26	400.06	276.163	-1.39365	0.268801	-5.18468	2.16389e-07	5.32573e-06	gene-BXYJ_LOCUS4271
gene-BXYJ_LOCUS4274	91.68	8.89	50.2816	3.40403	0.862584	3.94632	7.93616e-05	0.000848608	gene-BXYJ_LOCUS4274
gene-BXYJ_LOCUS4287	52.05	115.39	83.7204	-1.14536	0.364633	-3.14113	0.00168296	0.0104348	gene-BXYJ_LOCUS4287
gene-BXYJ_LOCUS4292	291.91	135.74	213.827	1.10245	0.288519	3.82108	0.000132871	0.00130631	gene-BXYJ_LOCUS4292
gene-BXYJ_LOCUS4294	2255.35	731.57	1493.46	1.62405	0.295864	5.48918	4.03794e-08	1.22156e-06	gene-BXYJ_LOCUS4294
gene-BXYJ_LOCUS4298	13.3	51.57	32.4341	-1.95038	0.635853	-3.06734	0.00215972	0.012702	gene-BXYJ_LOCUS4298
gene-BXYJ_LOCUS4318	64.53	269.23	166.879	-2.06109	0.410744	-5.01794	5.22275e-07	1.16318e-05	gene-BXYJ_LOCUS4318
gene-BXYJ_LOCUS4322	127.23	2226.95	1177.09	-4.13022	0.400416	-10.3148	6.03987e-25	1.6473e-22	gene-BXYJ_LOCUS4322
gene-BXYJ_LOCUS4323	800.17	95066.7	47933.4	-6.89236	0.337647	-20.4129	1.28351e-92	3.1063e-89	gene-BXYJ_LOCUS4323
gene-BXYJ_LOCUS4324	396.09	1099	747.543	-1.47171	0.445274	-3.30518	0.000949139	0.00661346	gene-BXYJ_LOCUS4324
gene-BXYJ_LOCUS4325	159.48	72.27	115.877	1.14318	0.395921	2.88739	0.00388456	0.0205792	gene-BXYJ_LOCUS4325
gene-BXYJ_LOCUS4326	80.7	34.12	57.4058	1.24931	0.469983	2.65819	0.00785607	0.0355605	gene-BXYJ_LOCUS4326
gene-BXYJ_LOCUS4327	3168.09	712.17	1940.13	2.15399	0.355963	6.05115	1.43814e-09	6.17849e-08	gene-BXYJ_LOCUS4327
gene-BXYJ_LOCUS4334	111.39	50.21	80.797	1.14509	0.365512	3.13283	0.00173128	0.010648	gene-BXYJ_LOCUS4334
gene-BXYJ_LOCUS4342	106.17	38.67	72.4203	1.45105	0.403266	3.59825	0.000320364	0.00269369	gene-BXYJ_LOCUS4342
gene-BXYJ_LOCUS4347	193.43	70.94	132.184	1.44396	0.309478	4.66578	3.07449e-06	5.38537e-05	gene-BXYJ_LOCUS4347
gene-BXYJ_LOCUS4351	51.85	13.7	32.7723	1.92393	0.62791	3.06402	0.00218388	0.0127923	gene-BXYJ_LOCUS4351
gene-BXYJ_LOCUS4361	22.88	113.99	68.4368	-2.31869	0.62319	-3.72067	0.000198693	0.00182494	gene-BXYJ_LOCUS4361
gene-BXYJ_LOCUS4365	690.51	287.24	488.875	1.2649	0.391692	3.22931	0.00124087	0.008192	gene-BXYJ_LOCUS4365
gene-BXYJ_LOCUS4368	28.49	132.76	80.6252	-2.22197	0.438121	-5.07159	3.94514e-07	9.09323e-06	gene-BXYJ_LOCUS4368
gene-BXYJ_LOCUS4369	50.24	17.43	33.8343	1.52952	0.470367	3.25175	0.00114697	0.00768935	gene-BXYJ_LOCUS4369
gene-BXYJ_LOCUS4370	60.86	5.37	33.1154	3.50105	0.584748	5.98728	2.13381e-09	8.80258e-08	gene-BXYJ_LOCUS4370
gene-BXYJ_LOCUS4379	120.11	40.32	80.2124	1.56631	0.375376	4.17264	3.01096e-05	0.000378547	gene-BXYJ_LOCUS4379
gene-BXYJ_LOCUS4385	268.49	133.88	201.188	1.00686	0.399445	2.52064	0.011714	0.0488153	gene-BXYJ_LOCUS4385
gene-BXYJ_LOCUS4387	550.39	1203.52	876.957	-1.12884	0.251972	-4.48002	7.4636e-06	0.000114203	gene-BXYJ_LOCUS4387
gene-BXYJ_LOCUS4389	132.1	270.51	201.307	-1.03275	0.39899	-2.58841	0.00964211	0.0418824	gene-BXYJ_LOCUS4389
gene-BXYJ_LOCUS439	47.94	158.83	103.386	-1.72921	0.394599	-4.3822	1.17486e-05	0.000169753	gene-BXYJ_LOCUS439
gene-BXYJ_LOCUS4398	9.8	50.74	30.269	-2.3755	0.527283	-4.50516	6.63223e-06	0.000103667	gene-BXYJ_LOCUS4398
gene-BXYJ_LOCUS4399	104.54	284.18	194.358	-1.44211	0.289752	-4.97705	6.45615e-07	1.3807e-05	gene-BXYJ_LOCUS4399
gene-BXYJ_LOCUS440	38.38	109.07	73.7214	-1.50974	0.45535	-3.31555	0.000914624	0.00642227	gene-BXYJ_LOCUS440
gene-BXYJ_LOCUS4400	2643.92	1027.04	1835.48	1.36458	0.334689	4.07715	4.55912e-05	0.000533465	gene-BXYJ_LOCUS4400
gene-BXYJ_LOCUS4409	725.72	334.22	529.972	1.11803	0.25494	4.38547	1.15737e-05	0.000167726	gene-BXYJ_LOCUS4409
gene-BXYJ_LOCUS4414	3850.41	8981.06	6415.73	-1.2219	0.254535	-4.80052	1.58254e-06	3.0118e-05	gene-BXYJ_LOCUS4414
gene-BXYJ_LOCUS4431	2005.54	367.81	1186.67	2.44644	0.275409	8.88293	6.51203e-19	1.06249e-16	gene-BXYJ_LOCUS4431
gene-BXYJ_LOCUS4433	198.33	68.64	133.485	1.53663	0.382354	4.01886	5.84805e-05	0.000660338	gene-BXYJ_LOCUS4433
gene-BXYJ_LOCUS4440	14.21	41.28	27.7446	-1.53995	0.611239	-2.51938	0.011756	0.0489499	gene-BXYJ_LOCUS4440
gene-BXYJ_LOCUS4446	791.6	1979.76	1385.68	-1.32241	0.292684	-4.51822	6.23621e-06	9.81105e-05	gene-BXYJ_LOCUS4446
gene-BXYJ_LOCUS4450	182.39	58.08	120.24	1.65377	0.603866	2.73864	0.00616945	0.0295841	gene-BXYJ_LOCUS4450
gene-BXYJ_LOCUS4457	9.74	0.87	5.30181	3.50826	1.25336	2.79908	0.00512488	0.0257969	gene-BXYJ_LOCUS4457
gene-BXYJ_LOCUS4459	37.12	10.86	23.9917	1.75422	0.599212	2.92755	0.00341647	0.0185183	gene-BXYJ_LOCUS4459
gene-BXYJ_LOCUS4463	20.57	4.61	12.5903	2.13482	0.809236	2.63807	0.00833801	0.0373462	gene-BXYJ_LOCUS4463
gene-BXYJ_LOCUS4469	36.64	136.32	86.4828	-1.89399	0.701472	-2.70002	0.00693358	0.0322494	gene-BXYJ_LOCUS4469
gene-BXYJ_LOCUS4484	28.44	8.3	18.368	1.79915	0.643539	2.79571	0.00517853	0.0259807	gene-BXYJ_LOCUS4484
gene-BXYJ_LOCUS4491	109.23	41.03	75.129	1.40691	0.360988	3.89738	9.7237e-05	0.00100856	gene-BXYJ_LOCUS4491
gene-BXYJ_LOCUS4494	134.04	33.42	83.7323	1.9917	0.521202	3.82136	0.00013272	0.00130571	gene-BXYJ_LOCUS4494
gene-BXYJ_LOCUS4497	27.28	5.27	16.2759	2.38375	0.85239	2.79654	0.00516524	0.0259441	gene-BXYJ_LOCUS4497
gene-BXYJ_LOCUS4500	204.09	83.51	143.798	1.28623	0.433487	2.96717	0.00300552	0.0166513	gene-BXYJ_LOCUS4500
gene-BXYJ_LOCUS4507	53.12	15.36	34.2424	1.779	0.580382	3.06523	0.00217504	0.0127663	gene-BXYJ_LOCUS4507
gene-BXYJ_LOCUS4518	342.81	158.3	250.556	1.1129	0.267792	4.15584	3.24093e-05	0.000403962	gene-BXYJ_LOCUS4518
gene-BXYJ_LOCUS4521	552.61	119.44	336.025	2.20648	0.304512	7.24597	4.29368e-13	3.48315e-11	gene-BXYJ_LOCUS4521
gene-BXYJ_LOCUS4523	76.4	186.13	131.262	-1.28488	0.341168	-3.76612	0.000165801	0.00157257	gene-BXYJ_LOCUS4523
gene-BXYJ_LOCUS4524	113.23	248.16	180.694	-1.13325	0.372782	-3.03998	0.00236592	0.0136332	gene-BXYJ_LOCUS4524
gene-BXYJ_LOCUS4529	5.89	41.11	23.4976	-2.79133	0.79189	-3.5249	0.000423644	0.00337451	gene-BXYJ_LOCUS4529
gene-BXYJ_LOCUS4530	32.08	86.49	59.2876	-1.42817	0.518646	-2.75366	0.00589328	0.02864	gene-BXYJ_LOCUS4530
gene-BXYJ_LOCUS4538	57.61	208.64	133.126	-1.85652	0.446774	-4.1554	3.24725e-05	0.000404056	gene-BXYJ_LOCUS4538
gene-BXYJ_LOCUS454	10.95	32.55	21.7502	-1.57439	0.595781	-2.64257	0.00822804	0.0369105	gene-BXYJ_LOCUS454
gene-BXYJ_LOCUS4541	141.73	58.19	99.96	1.28043	0.375946	3.40589	0.000659478	0.00489585	gene-BXYJ_LOCUS4541
gene-BXYJ_LOCUS455	77.2	274.54	175.868	-1.82965	0.429419	-4.26075	2.03743e-05	0.000272677	gene-BXYJ_LOCUS455
gene-BXYJ_LOCUS4555	119.32	26.12	72.7232	2.19984	0.410596	5.35767	8.43013e-08	2.33614e-06	gene-BXYJ_LOCUS4555
gene-BXYJ_LOCUS456	159.34	48.78	104.063	1.70585	0.615849	2.76992	0.00560694	0.0275901	gene-BXYJ_LOCUS456
gene-BXYJ_LOCUS4562	68.03	26.64	47.3362	1.35488	0.435735	3.10941	0.00187463	0.011314	gene-BXYJ_LOCUS4562
gene-BXYJ_LOCUS4564	70.82	23.28	47.0471	1.59755	0.563535	2.83488	0.0045843	0.0235142	gene-BXYJ_LOCUS4564
gene-BXYJ_LOCUS4572	369.14	176.76	272.954	1.06277	0.346534	3.06685	0.00216328	0.0127178	gene-BXYJ_LOCUS4572
gene-BXYJ_LOCUS4581	211.18	92.97	152.075	1.18546	0.35835	3.30811	0.000939271	0.00655729	gene-BXYJ_LOCUS4581
gene-BXYJ_LOCUS4582	96.28	46.33	71.3092	1.05817	0.386729	2.73622	0.00621502	0.0296674	gene-BXYJ_LOCUS4582
gene-BXYJ_LOCUS4583	121.19	53.13	87.1605	1.19066	0.436502	2.72773	0.00637711	0.0302819	gene-BXYJ_LOCUS4583
gene-BXYJ_LOCUS4586	79.26	176	127.63	-1.14976	0.366674	-3.13564	0.00171479	0.0105735	gene-BXYJ_LOCUS4586
gene-BXYJ_LOCUS4595	17.52	2.79	10.1553	2.64151	0.884228	2.98737	0.00281392	0.0157643	gene-BXYJ_LOCUS4595
gene-BXYJ_LOCUS4597	478.01	994.08	736.044	-1.05658	0.324662	-3.25439	0.00113636	0.00763231	gene-BXYJ_LOCUS4597
gene-BXYJ_LOCUS4600	160.62	60.29	110.454	1.41667	0.333316	4.25024	2.13544e-05	0.000284483	gene-BXYJ_LOCUS4600
gene-BXYJ_LOCUS4604	607.52	144.83	376.172	2.0684	0.325745	6.34975	2.15662e-10	1.05442e-08	gene-BXYJ_LOCUS4604
gene-BXYJ_LOCUS4605	34.05	7.19	20.6246	2.24676	0.703358	3.19434	0.00140152	0.00902449	gene-BXYJ_LOCUS4605
gene-BXYJ_LOCUS4617	22.46	84.33	53.3904	-1.9109	0.755263	-2.53011	0.0114026	0.0478543	gene-BXYJ_LOCUS4617
gene-BXYJ_LOCUS462	0	8.78	4.39	-5.39571	1.86506	-2.89304	0.00381531	0.0202694	gene-BXYJ_LOCUS462
gene-BXYJ_LOCUS4622	25996.5	6465.57	16231	2.00745	0.248034	8.09345	5.80005e-16	7.26056e-14	gene-BXYJ_LOCUS4622
gene-BXYJ_LOCUS4629	25.87	6.76	16.3135	1.93397	0.697244	2.77374	0.00554165	0.0273522	gene-BXYJ_LOCUS4629
gene-BXYJ_LOCUS4630	346.26	841.4	593.832	-1.28122	0.281782	-4.54687	5.44499e-06	8.76571e-05	gene-BXYJ_LOCUS4630
gene-BXYJ_LOCUS4639	214.39	31.25	122.82	2.78519	0.496744	5.6069	2.05985e-08	6.76723e-07	gene-BXYJ_LOCUS4639
gene-BXYJ_LOCUS4641	311.64	68.91	190.273	2.18521	0.50533	4.32432	1.53006e-05	0.000213224	gene-BXYJ_LOCUS4641
gene-BXYJ_LOCUS4644	65.79	18.13	41.9602	1.85323	0.474415	3.90634	9.3706e-05	0.000978218	gene-BXYJ_LOCUS4644
gene-BXYJ_LOCUS4660	127.4	54.4	90.9016	1.22321	0.394767	3.09856	0.00194466	0.0116592	gene-BXYJ_LOCUS4660
gene-BXYJ_LOCUS4664	387.85	824.21	606.03	-1.08798	0.287867	-3.77947	0.000157163	0.00150241	gene-BXYJ_LOCUS4664
gene-BXYJ_LOCUS4671	444.14	1326.29	885.212	-1.57869	0.288025	-5.48108	4.22731e-08	1.27091e-06	gene-BXYJ_LOCUS4671
gene-BXYJ_LOCUS4688	1817.57	869.64	1343.61	1.06407	0.253898	4.19095	2.77794e-05	0.000355405	gene-BXYJ_LOCUS4688
gene-BXYJ_LOCUS4693	879.6	270.64	575.12	1.70048	0.593936	2.86306	0.0041957	0.0219553	gene-BXYJ_LOCUS4693
gene-BXYJ_LOCUS4694	41.39	2.42	21.9044	4.05445	0.836968	4.84421	1.27116e-06	2.50455e-05	gene-BXYJ_LOCUS4694
gene-BXYJ_LOCUS4696	338.39	122.59	230.488	1.46247	0.35549	4.11396	3.88924e-05	0.000466741	gene-BXYJ_LOCUS4696
gene-BXYJ_LOCUS4698	1020.77	362.46	691.618	1.49346	0.421518	3.54305	0.00039552	0.00318898	gene-BXYJ_LOCUS4698
gene-BXYJ_LOCUS470	245.49	19.75	132.616	3.63361	0.395209	9.19414	3.78016e-20	6.94832e-18	gene-BXYJ_LOCUS470
gene-BXYJ_LOCUS4715	13.98	213.83	113.909	-3.93607	0.607157	-6.48279	9.004e-11	4.72011e-09	gene-BXYJ_LOCUS4715
gene-BXYJ_LOCUS4719	60.67	273.16	166.912	-2.17072	0.420683	-5.15999	2.46968e-07	6.00624e-06	gene-BXYJ_LOCUS4719
gene-BXYJ_LOCUS4727	10.18	60.2	35.1891	-2.56579	0.502216	-5.10894	3.23974e-07	7.67443e-06	gene-BXYJ_LOCUS4727
gene-BXYJ_LOCUS4728	187.34	19.86	103.6	3.23782	0.59616	5.43113	5.59984e-08	1.61661e-06	gene-BXYJ_LOCUS4728
gene-BXYJ_LOCUS4729	253.45	861.9	557.675	-1.76545	0.457316	-3.86045	0.000113178	0.00114367	gene-BXYJ_LOCUS4729
gene-BXYJ_LOCUS4739	347.68	105.6	226.64	1.72508	0.404781	4.26176	2.02822e-05	0.000271695	gene-BXYJ_LOCUS4739
gene-BXYJ_LOCUS4741	3497.68	10603.7	7050.68	-1.60013	0.240138	-6.66339	2.67587e-11	1.5517e-09	gene-BXYJ_LOCUS4741
gene-BXYJ_LOCUS4743	6.33	37	21.6636	-2.53976	0.656353	-3.86951	0.000109054	0.0011105	gene-BXYJ_LOCUS4743
gene-BXYJ_LOCUS4745	408.96	166.22	287.587	1.29739	0.500043	2.59456	0.00947121	0.0412883	gene-BXYJ_LOCUS4745
gene-BXYJ_LOCUS4747	406.21	830.49	618.354	-1.03141	0.270054	-3.81927	0.000133844	0.0013141	gene-BXYJ_LOCUS4747
gene-BXYJ_LOCUS4748	20.9	63.9	42.3996	-1.61628	0.517734	-3.12183	0.0017973	0.0109669	gene-BXYJ_LOCUS4748
gene-BXYJ_LOCUS4751	3	18.5	10.7477	-2.61903	0.95614	-2.73918	0.00615935	0.0295474	gene-BXYJ_LOCUS4751
gene-BXYJ_LOCUS4753	180.76	408.25	294.504	-1.17686	0.360088	-3.26825	0.00108215	0.00736015	gene-BXYJ_LOCUS4753
gene-BXYJ_LOCUS4755	36.32	1194.26	615.287	-5.03911	1.14826	-4.38846	1.14157e-05	0.000165767	gene-BXYJ_LOCUS4755
gene-BXYJ_LOCUS476	93.12	9.23	51.173	3.36083	0.565435	5.94379	2.78506e-09	1.11329e-07	gene-BXYJ_LOCUS476
gene-BXYJ_LOCUS4766	21.01	3.37	12.19	2.63979	1.01011	2.61337	0.00896541	0.0395825	gene-BXYJ_LOCUS4766
gene-BXYJ_LOCUS4768	330.09	8738.33	4534.21	-4.72652	0.428676	-11.0259	2.8675e-28	9.68347e-26	gene-BXYJ_LOCUS4768
gene-BXYJ_LOCUS4769	281.57	670.63	476.098	-1.25277	0.271272	-4.61813	3.87221e-06	6.51937e-05	gene-BXYJ_LOCUS4769
gene-BXYJ_LOCUS4774	74.46	8.76	41.6139	3.08509	0.496007	6.21984	4.97668e-10	2.28691e-08	gene-BXYJ_LOCUS4774
gene-BXYJ_LOCUS4776	8.31	0.87	4.58823	3.27692	1.28842	2.54337	0.010979	0.0464257	gene-BXYJ_LOCUS4776
gene-BXYJ_LOCUS4779	82.89	24.89	53.8869	1.73771	0.463247	3.75114	0.00017603	0.00164805	gene-BXYJ_LOCUS4779
gene-BXYJ_LOCUS4780	289.34	50.06	169.7	2.53266	0.671291	3.77282	0.000161413	0.00153996	gene-BXYJ_LOCUS4780
gene-BXYJ_LOCUS479	389.92	1025.63	707.775	-1.39567	0.396508	-3.5199	0.000431709	0.00343123	gene-BXYJ_LOCUS479
gene-BXYJ_LOCUS4795	43.23	3.23	23.2327	3.70142	0.754662	4.90473	9.35549e-07	1.90001e-05	gene-BXYJ_LOCUS4795
gene-BXYJ_LOCUS4796	53.94	4.16	29.0473	3.6786	0.614823	5.98319	2.18808e-09	9.00087e-08	gene-BXYJ_LOCUS4796
gene-BXYJ_LOCUS4797	74.75	3.2	38.9766	4.48755	0.637713	7.03695	1.96492e-12	1.36519e-10	gene-BXYJ_LOCUS4797
gene-BXYJ_LOCUS4800	67	19.96	43.4819	1.73515	0.543416	3.19303	0.00140786	0.00905385	gene-BXYJ_LOCUS4800
gene-BXYJ_LOCUS4801	18.93	1.72	10.3267	3.46752	1.05932	3.27335	0.0010628	0.00725231	gene-BXYJ_LOCUS4801
gene-BXYJ_LOCUS4806	95.84	320.03	207.933	-1.73951	0.363743	-4.78225	1.73347e-06	3.28184e-05	gene-BXYJ_LOCUS4806
gene-BXYJ_LOCUS4815	15.64	1.39	8.51496	3.47718	1.0318	3.37002	0.000751625	0.00545717	gene-BXYJ_LOCUS4815
gene-BXYJ_LOCUS4828	56.86	127.05	91.9533	-1.16212	0.399815	-2.90664	0.00365331	0.0195772	gene-BXYJ_LOCUS4828
gene-BXYJ_LOCUS483	140.52	35.73	88.1288	1.97023	0.570972	3.45066	0.000559224	0.00428522	gene-BXYJ_LOCUS483
gene-BXYJ_LOCUS4836	9.75	40.53	25.1389	-2.05025	0.659967	-3.10659	0.00189258	0.0113998	gene-BXYJ_LOCUS4836
gene-BXYJ_LOCUS484	26.28	66.61	46.4464	-1.34659	0.490982	-2.74264	0.00609473	0.0293052	gene-BXYJ_LOCUS484
gene-BXYJ_LOCUS485	31.4	92.37	61.8853	-1.55842	0.5677	-2.74515	0.00604837	0.0291886	gene-BXYJ_LOCUS485
gene-BXYJ_LOCUS4858	84.54	30.25	57.3924	1.48304	0.449997	3.29566	0.000981905	0.0068026	gene-BXYJ_LOCUS4858
gene-BXYJ_LOCUS4859	81.1	24.38	52.7405	1.72468	0.45591	3.78295	0.00015498	0.00148742	gene-BXYJ_LOCUS4859
gene-BXYJ_LOCUS4863	81.39	26.1	53.7468	1.6519	0.437066	3.77951	0.000157136	0.00150241	gene-BXYJ_LOCUS4863
gene-BXYJ_LOCUS4870	3.01	15.58	9.29508	-2.37313	0.882986	-2.68762	0.00719628	0.0331737	gene-BXYJ_LOCUS4870
gene-BXYJ_LOCUS4880	880.02	1774.42	1327.22	-1.01201	0.284653	-3.55524	0.000377641	0.00306696	gene-BXYJ_LOCUS4880
gene-BXYJ_LOCUS4882	67.42	23.97	45.6967	1.49492	0.516833	2.89247	0.00382226	0.0202936	gene-BXYJ_LOCUS4882
gene-BXYJ_LOCUS4888	37.44	124.72	81.0801	-1.73605	0.489307	-3.54797	0.000388206	0.00313697	gene-BXYJ_LOCUS4888
gene-BXYJ_LOCUS489	47.75	145.63	96.6909	-1.60804	0.4647	-3.46038	0.000539422	0.00416424	gene-BXYJ_LOCUS489
gene-BXYJ_LOCUS4911	45.51	10.22	27.8647	2.15504	0.509524	4.22951	2.34201e-05	0.000307212	gene-BXYJ_LOCUS4911
gene-BXYJ_LOCUS4929	9.19	35.98	22.5849	-1.97784	0.774963	-2.55217	0.0107054	0.0454991	gene-BXYJ_LOCUS4929
gene-BXYJ_LOCUS4930	25.37	106.55	65.9617	-2.07458	0.413564	-5.01634	5.26656e-07	1.16935e-05	gene-BXYJ_LOCUS4930
gene-BXYJ_LOCUS4932	23.66	67.61	45.6357	-1.5168	0.483751	-3.13551	0.00171558	0.0105738	gene-BXYJ_LOCUS4932
gene-BXYJ_LOCUS4936	30.09	2.79	16.4406	3.42318	1.24413	2.75146	0.00593311	0.0287854	gene-BXYJ_LOCUS4936
gene-BXYJ_LOCUS4938	77.3	9.71	43.5047	2.99735	0.46767	6.40912	1.46364e-10	7.43341e-09	gene-BXYJ_LOCUS4938
gene-BXYJ_LOCUS4940	42.77	167.73	105.25	-1.97395	0.44448	-4.44104	8.95258e-06	0.000134437	gene-BXYJ_LOCUS4940
gene-BXYJ_LOCUS4944	185.49	435.74	310.615	-1.23204	0.323773	-3.80525	0.000141658	0.00137279	gene-BXYJ_LOCUS4944
gene-BXYJ_LOCUS4946	131.23	531.1	331.164	-2.01679	0.60232	-3.34837	0.000812877	0.00582328	gene-BXYJ_LOCUS4946
gene-BXYJ_LOCUS4948	2023.42	509.43	1266.42	1.98869	0.314231	6.32874	2.47165e-10	1.19239e-08	gene-BXYJ_LOCUS4948
gene-BXYJ_LOCUS4949	47.62	191.62	119.618	-2.00822	0.403263	-4.97992	6.36096e-07	1.36235e-05	gene-BXYJ_LOCUS4949
gene-BXYJ_LOCUS495	82.95	337.03	209.992	-2.02245	0.418666	-4.83071	1.36049e-06	2.66486e-05	gene-BXYJ_LOCUS495
gene-BXYJ_LOCUS4953	301.98	94.62	198.297	1.67413	0.282523	5.92566	3.11047e-09	1.23071e-07	gene-BXYJ_LOCUS4953
gene-BXYJ_LOCUS4956	40.22	9.09	24.6525	2.13809	0.741174	2.88473	0.0039175	0.0207235	gene-BXYJ_LOCUS4956
gene-BXYJ_LOCUS4964	30.09	97.06	63.5724	-1.68926	0.624008	-2.70711	0.00678708	0.0317102	gene-BXYJ_LOCUS4964
gene-BXYJ_LOCUS4969	459.1	1945.58	1202.34	-2.08305	0.271812	-7.66355	1.80866e-14	1.82386e-12	gene-BXYJ_LOCUS4969
gene-BXYJ_LOCUS4971	92.61	278.85	185.732	-1.58821	0.36469	-4.35495	1.33094e-05	0.000189663	gene-BXYJ_LOCUS4971
gene-BXYJ_LOCUS4972	35.63	2.17	18.8985	3.99475	0.783461	5.09885	3.41728e-07	7.96505e-06	gene-BXYJ_LOCUS4972
gene-BXYJ_LOCUS4973	838.66	7	422.83	6.92416	1.39831	4.9518	7.35292e-07	1.54518e-05	gene-BXYJ_LOCUS4973
gene-BXYJ_LOCUS4975	32.39	3.11	17.7472	3.42476	1.01479	3.37484	0.000738583	0.00538132	gene-BXYJ_LOCUS4975
gene-BXYJ_LOCUS4976	445.31	1.22	223.263	8.6077	0.784795	10.9681	5.44185e-28	1.79593e-25	gene-BXYJ_LOCUS4976
gene-BXYJ_LOCUS498	371.8	1496.24	934.018	-2.00921	0.296606	-6.77401	1.25265e-11	7.74032e-10	gene-BXYJ_LOCUS498
gene-BXYJ_LOCUS4985	47.82	147.01	97.4158	-1.62265	0.360361	-4.50284	6.70511e-06	0.000104581	gene-BXYJ_LOCUS4985
gene-BXYJ_LOCUS4988	7092.3	34379.7	20736	-2.27721	0.564546	-4.0337	5.49058e-05	0.000626306	gene-BXYJ_LOCUS4988
gene-BXYJ_LOCUS499	21.97	75.06	48.5161	-1.77811	0.506189	-3.51274	0.000443509	0.00351347	gene-BXYJ_LOCUS499
gene-BXYJ_LOCUS4996	33.53	153.52	93.5263	-2.19679	0.496623	-4.42347	9.7129e-06	0.000144398	gene-BXYJ_LOCUS4996
gene-BXYJ_LOCUS4998	52.08	13.18	32.6283	1.97839	0.699562	2.82804	0.00468342	0.023938	gene-BXYJ_LOCUS4998
gene-BXYJ_LOCUS500	19.4	54.83	37.1108	-1.50279	0.497381	-3.0214	0.00251607	0.0143109	gene-BXYJ_LOCUS500
gene-BXYJ_LOCUS5004	164.86	389.42	277.138	-1.24085	0.392747	-3.15941	0.00158087	0.00993759	gene-BXYJ_LOCUS5004
gene-BXYJ_LOCUS5011	167.31	432.31	299.809	-1.36982	0.265983	-5.15004	2.60431e-07	6.26113e-06	gene-BXYJ_LOCUS5011
gene-BXYJ_LOCUS5029	5.93	31.2	18.5636	-2.39185	0.777098	-3.07793	0.00208445	0.0123594	gene-BXYJ_LOCUS5029
gene-BXYJ_LOCUS5037	204.34	50.65	127.492	2.00569	0.367727	5.45428	4.91708e-08	1.43664e-06	gene-BXYJ_LOCUS5037
gene-BXYJ_LOCUS5042	10.78	56.01	33.3948	-2.37564	0.73064	-3.25145	0.00114819	0.00769401	gene-BXYJ_LOCUS5042
gene-BXYJ_LOCUS5043	4.42	23.09	13.7537	-2.37549	0.842611	-2.8192	0.00481428	0.0245206	gene-BXYJ_LOCUS5043
gene-BXYJ_LOCUS5044	53.32	132.64	92.9764	-1.31405	0.328761	-3.99699	6.41524e-05	0.000712214	gene-BXYJ_LOCUS5044
gene-BXYJ_LOCUS5048	104.71	32.77	68.7383	1.68125	0.463074	3.63062	0.000282745	0.00242736	gene-BXYJ_LOCUS5048
gene-BXYJ_LOCUS5053	28.66	88.34	58.5001	-1.62817	0.457423	-3.55944	0.000371642	0.0030301	gene-BXYJ_LOCUS5053
gene-BXYJ_LOCUS5055	17.96	101.21	59.5873	-2.50027	0.510998	-4.89291	9.93554e-07	2.01102e-05	gene-BXYJ_LOCUS5055
gene-BXYJ_LOCUS5056	1.45	35.55	18.5016	-4.57586	0.983643	-4.65196	3.28801e-06	5.66372e-05	gene-BXYJ_LOCUS5056
gene-BXYJ_LOCUS5057	21.52	67.02	44.271	-1.63558	0.474476	-3.44712	0.000566588	0.00433479	gene-BXYJ_LOCUS5057
gene-BXYJ_LOCUS5058	1643.07	3310.84	2476.96	-1.01098	0.25143	-4.02093	5.79695e-05	0.000655077	gene-BXYJ_LOCUS5058
gene-BXYJ_LOCUS5071	66.34	244.51	155.422	-1.8843	0.404636	-4.65677	3.21209e-06	5.57928e-05	gene-BXYJ_LOCUS5071
gene-BXYJ_LOCUS5072	306.65	815.67	561.16	-1.41191	0.334973	-4.215	2.49776e-05	0.000325067	gene-BXYJ_LOCUS5072
gene-BXYJ_LOCUS5076	793.43	44407.7	22600.5	-5.80645	0.426213	-13.6234	2.90832e-42	2.11158e-39	gene-BXYJ_LOCUS5076
gene-BXYJ_LOCUS5078	30.46	90.65	60.5521	-1.56991	0.590566	-2.65831	0.00785344	0.0355596	gene-BXYJ_LOCUS5078
gene-BXYJ_LOCUS5088	557.2	1675.03	1116.12	-1.58826	0.318039	-4.9939	5.91723e-07	1.27863e-05	gene-BXYJ_LOCUS5088
gene-BXYJ_LOCUS5089	440.55	163.98	302.267	1.42484	0.310993	4.5816	4.61438e-06	7.58839e-05	gene-BXYJ_LOCUS5089
gene-BXYJ_LOCUS5104	68.78	225.93	147.357	-1.7187	0.48227	-3.56378	0.000365554	0.00299223	gene-BXYJ_LOCUS5104
gene-BXYJ_LOCUS5105	242.17	752.33	497.249	-1.63556	0.3277	-4.99103	6.00573e-07	1.29583e-05	gene-BXYJ_LOCUS5105
gene-BXYJ_LOCUS512	169.08	616.12	392.603	-1.86542	0.278609	-6.69546	2.14996e-11	1.26395e-09	gene-BXYJ_LOCUS512
gene-BXYJ_LOCUS513	12.92	58.91	35.9196	-2.17867	0.610734	-3.56731	0.00036067	0.00295892	gene-BXYJ_LOCUS513
gene-BXYJ_LOCUS5136	92.48	28.13	60.3072	1.71875	0.602664	2.85192	0.00434554	0.0225605	gene-BXYJ_LOCUS5136
gene-BXYJ_LOCUS5146	23.71	1.39	12.5519	4.07049	0.945164	4.30665	1.65743e-05	0.000228345	gene-BXYJ_LOCUS5146
gene-BXYJ_LOCUS5151	45.41	103.89	74.6522	-1.1967	0.417687	-2.86507	0.00416922	0.0218561	gene-BXYJ_LOCUS5151
gene-BXYJ_LOCUS5153	564.84	94.22	329.527	2.58971	0.325583	7.95406	1.80493e-15	2.08011e-13	gene-BXYJ_LOCUS5153
gene-BXYJ_LOCUS5155	24.71	70.81	47.764	-1.52107	0.542265	-2.80504	0.00503109	0.0254155	gene-BXYJ_LOCUS5155
gene-BXYJ_LOCUS5156	915.62	2057.7	1486.66	-1.16833	0.25556	-4.57164	4.83914e-06	7.91319e-05	gene-BXYJ_LOCUS5156
gene-BXYJ_LOCUS5159	6365.69	757.85	3561.77	3.06999	0.334338	9.1823	4.21968e-20	7.65925e-18	gene-BXYJ_LOCUS5159
gene-BXYJ_LOCUS5161	81.92	14.29	48.1041	2.51208	0.431984	5.81522	6.05544e-09	2.25464e-07	gene-BXYJ_LOCUS5161
gene-BXYJ_LOCUS5172	406.39	7.16	206.775	5.80275	0.471658	12.3029	8.74075e-35	4.09434e-32	gene-BXYJ_LOCUS5172
gene-BXYJ_LOCUS5179	89.38	16.81	53.0949	2.40984	0.859871	2.80256	0.0050699	0.0255536	gene-BXYJ_LOCUS5179
gene-BXYJ_LOCUS5181	34.96	10.79	22.8719	1.70741	0.638818	2.67277	0.00752279	0.0344709	gene-BXYJ_LOCUS5181
gene-BXYJ_LOCUS5183	1090.38	114.4	602.391	3.25249	0.664876	4.89187	9.98815e-07	2.01722e-05	gene-BXYJ_LOCUS5183
gene-BXYJ_LOCUS5186	52.1	7.79	29.9444	2.72894	0.999693	2.72978	0.00633763	0.0301402	gene-BXYJ_LOCUS5186
gene-BXYJ_LOCUS5191	31.33	5.33	18.3283	2.54924	0.834584	3.0545	0.00225434	0.0130808	gene-BXYJ_LOCUS5191
gene-BXYJ_LOCUS5194	238.33	118.68	178.503	1.00773	0.320618	3.14307	0.00167185	0.0103881	gene-BXYJ_LOCUS5194
gene-BXYJ_LOCUS5201	98.21	22.27	60.2369	2.1281	0.440727	4.82861	1.37487e-06	2.68339e-05	gene-BXYJ_LOCUS5201
gene-BXYJ_LOCUS5205	8.69	164.84	86.7616	-4.24688	0.743226	-5.71411	1.10279e-08	3.86802e-07	gene-BXYJ_LOCUS5205
gene-BXYJ_LOCUS5209	12.33	49.47	30.9009	-2.0047	0.626939	-3.1976	0.00138574	0.00893532	gene-BXYJ_LOCUS5209
gene-BXYJ_LOCUS5210	81.55	204.76	143.158	-1.32791	0.344549	-3.85405	0.000116182	0.00116834	gene-BXYJ_LOCUS5210
gene-BXYJ_LOCUS5222	77.29	32.22	54.758	1.26547	0.457207	2.76783	0.00564316	0.0277307	gene-BXYJ_LOCUS5222
gene-BXYJ_LOCUS5223	17.64	53.89	35.7673	-1.60908	0.559309	-2.8769	0.00401604	0.0211495	gene-BXYJ_LOCUS5223
gene-BXYJ_LOCUS5225	15.84	188.58	102.208	-3.57451	0.528642	-6.76167	1.36407e-11	8.28773e-10	gene-BXYJ_LOCUS5225
gene-BXYJ_LOCUS5227	6.82	33.63	20.2241	-2.30983	0.671665	-3.43896	0.000583954	0.00444424	gene-BXYJ_LOCUS5227
gene-BXYJ_LOCUS5230	0	6.33	3.16396	-4.9273	1.78638	-2.75827	0.0058109	0.0283059	gene-BXYJ_LOCUS5230
gene-BXYJ_LOCUS5234	48.55	111.78	80.1603	-1.20279	0.437532	-2.74902	0.0059773	0.0289683	gene-BXYJ_LOCUS5234
gene-BXYJ_LOCUS5235	19.12	67.88	43.4991	-1.82728	0.449387	-4.06615	4.77955e-05	0.000554343	gene-BXYJ_LOCUS5235
gene-BXYJ_LOCUS5236	99.03	316.18	207.603	-1.67668	0.348364	-4.81301	1.48674e-06	2.86707e-05	gene-BXYJ_LOCUS5236
gene-BXYJ_LOCUS5237	81.41	378.96	230.187	-2.21933	0.398708	-5.56632	2.60178e-08	8.23102e-07	gene-BXYJ_LOCUS5237
gene-BXYJ_LOCUS5238	230.97	696.62	463.796	-1.59329	0.324227	-4.91411	8.91888e-07	1.82856e-05	gene-BXYJ_LOCUS5238
gene-BXYJ_LOCUS5242	56.34	2.52	29.4305	4.47157	0.782443	5.71488	1.09783e-08	3.85995e-07	gene-BXYJ_LOCUS5242
gene-BXYJ_LOCUS5246	31.47	9.52	20.494	1.7562	0.675383	2.6003	0.00931435	0.0407759	gene-BXYJ_LOCUS5246
gene-BXYJ_LOCUS5250	58.87	119.83	89.3503	-1.02483	0.387312	-2.64602	0.0081445	0.0365923	gene-BXYJ_LOCUS5250
[truncated: 975 more rows]

## Sheet: Table S9
Table S9. KEGG pathway for hypomethylated differentially methylated genes (DMGs) in genebody while transcription is elevated in JIII vs J2
ID	Description	pvalue	p.adjust	qvalue	geneID	Count
ko03019	Messenger RNA biogenesis [BR:ko03019]	0.00262002	0.0134146	0.00176508	BXYJ_LOCUS10582/BXYJ_LOCUS5381	2
ko03450	Non-homologous end-joining	0.00335366	0.0134146	0.00176508	BXYJ_LOCUS10582	1
ko00061	Fatty acid biosynthesis	0.00700577	0.018682	0.00245816	BXYJ_LOCUS10582	1
ko05416	Viral myocarditis	0.0100441	0.0189837	0.00249786	BXYJ_LOCUS5381	1
ko00062	Fatty acid elongation	0.0118648	0.0189837	0.00249786	BXYJ_LOCUS10582	1
ko03018	RNA degradation	0.0182242	0.024299	0.00319723	BXYJ_LOCUS10582	1
ko03012	Translation factors [BR:ko03012]	0.021849	0.0249703	0.00328556	BXYJ_LOCUS5381	1
ko03400	DNA repair and recombination proteins [BR:ko03400]	0.0559496	0.0559496	0.00736179	BXYJ_LOCUS10582	1
